# Supplementary material for: Bis[5-(pyridin-2-yl)pyrazine-2-carbo­nitrile-κ2 N 4,N 5]silver hexa­fluorido­phosphate
Source: Acta Crystallogr Sect E Struct Rep Online. 2011 Dec 3;68(Pt 1):m5. doi: 10.1107/S1600536811051403 (PMC3254278; doi:10.1107/S1600536811051403)
Supplement: Supplementary file 1 [file e-68-000m5-sup1.cif]

##############################################################################
#                                                                            #
# This CIF contains the data in a paper accepted for publication in          #
# Acta Crystallographica Section E. It conforms to the requirements of       #
# Notes for Authors for Acta Crystallographica Section E, and has been       #
# peer reviewed under the auspices of the IUCr Commission on Journals.       #
#                                                                            #
# Full details of the Crystallographic Information File format               #
# are given in the paper "The Crystallographic Information File (CIF):       #
# a New Standard Archive File for Crystallography" by S. R. Hall, F. H.      #
# Allen and I. D. Brown [Acta Cryst. (1991), A47, 655-685].                  #
#                                                                            #
# The current version of the core CIF dictionary is obtainable from          #
# ftp://ftp.iucr.org/pub/cif_core.dic.                                       #
#                                                                            #
# Software is freely available for graphical display of the structure(s)     #
# in this CIF. For information consult the CIF software page                 #
# http://www.iucr.org/resources/cif/software.                                #
#                                                                            #
# This file may be used for bona fide research purposes within the           #
# scientific community so long as proper attribution is given to the journal # 
# article from which it was obtained.                                        #
#                                                                            #
##############################################################################
data_I
_audit_creation_method     SHELXL97
_chemical_name_systematic
;
Bis[5-(pyridin-2-yl)pyrazine-2-carbonitrile-\k^2^<i>N</i>^4^,<i>N</i>^5^]silver
hexafluoridophosphate
;
_chemical_name_common     ?
_chemical_formula_moiety     'C20 H12 Ag N8 +, P F6 -'
_chemical_formula_sum     'C20 H12 Ag F6 N8 P'
_chemical_formula_iupac     '[Ag (C10 H6 N4)2] P F6'
_chemical_formula_weight     617.22
_chemical_melting_point     ?
_chemical_melting_point_gt     ?
_chemical_melting_point_lt     ?
_symmetry_cell_setting     triclinic
_symmetry_space_group_name_H-M     'P -1'
loop_
    _symmetry_equiv_pos_as_xyz
    'x, y, z'
    '-x, -y, -z'
_cell_length_a     8.8989(9)
_cell_length_b     9.1711(10)
_cell_length_c     14.0804(15)
_cell_angle_alpha     77.023(2)
_cell_angle_beta     86.926(2)
_cell_angle_gamma     84.809(2)
_cell_volume     1114.5(2)
_cell_formula_units_Z     2
_cell_measurement_reflns_used     252
_cell_measurement_theta_min     2.29
_cell_measurement_theta_max     28.31
_cell_measurement_temperature     293(2)
_exptl_crystal_description     block
_exptl_crystal_colour     colorless
_exptl_crystal_size_max     0.38
_exptl_crystal_size_mid     0.30
_exptl_crystal_size_min     0.30
_exptl_crystal_density_diffrn     1.839
_exptl_crystal_density_meas     ?
_exptl_crystal_density_method     'not measured'
_exptl_crystal_F_000     608
_exptl_absorpt_coefficient_mu     1.054
_exptl_absorpt_correction_type     multi-scan
_exptl_absorpt_process_details     '(SADABS; Bruker, 2007)'
_exptl_absorpt_correction_T_min     0.860967
_exptl_absorpt_correction_T_max     1.000000
_exptl_special_details
;
;
_diffrn_ambient_temperature     293(2)
_diffrn_radiation_type     MoK\a
_diffrn_radiation_wavelength     0.71073
_diffrn_radiation_source     'fine-focus sealed tube'
_diffrn_radiation_monochromator     graphite
_diffrn_measurement_device_type     'Bruker APEXII CCD area-detector'
_diffrn_measurement_method     '\w scans'
_diffrn_detector_area_resol_mean     ?
_diffrn_reflns_number     8106
_diffrn_reflns_av_R_equivalents     0.0165
_diffrn_reflns_av_sigmaI/netI     0.0265
_diffrn_reflns_theta_min     2.29
_diffrn_reflns_theta_max     28.31
_diffrn_reflns_theta_full     28.31
_diffrn_measured_fraction_theta_max     0.980
_diffrn_measured_fraction_theta_full     0.980
_diffrn_reflns_limit_h_min     -11
_diffrn_reflns_limit_h_max     11
_diffrn_reflns_limit_k_min     -12
_diffrn_reflns_limit_k_max     11
_diffrn_reflns_limit_l_min     -14
_diffrn_reflns_limit_l_max     18
_diffrn_standards_number     ?
_diffrn_standards_interval_count     ?
_diffrn_standards_interval_time     ?
_diffrn_standards_decay_%     ?
_refine_special_details
;
 Refinement of F^2^ against ALL reflections.  The weighted R-factor wR and
 goodness of fit S are based on F^2^, conventional R-factors R are based
 on F, with F set to zero for negative F^2^. The threshold expression of
 F^2^ > 2sigma(F^2^) is used only for calculating R-factors(gt) etc. and is
 not relevant to the choice of reflections for refinement.  R-factors based
 on F^2^ are statistically about twice as large as those based on F, and R-
 factors based on ALL data will be even larger.
;
_reflns_number_total     5438
_reflns_number_gt     4544
_reflns_threshold_expression     I>2\s(I)
_refine_ls_structure_factor_coef     Fsqd
_refine_ls_matrix_type     full
_refine_ls_R_factor_all     0.0399
_refine_ls_R_factor_gt     0.0318
_refine_ls_wR_factor_gt     0.0840
_refine_ls_wR_factor_ref     0.0903
_refine_ls_goodness_of_fit_ref     1.042
_refine_ls_restrained_S_all     1.042
_refine_ls_number_reflns     5438
_refine_ls_number_parameters     325
_refine_ls_number_restraints     0
_refine_ls_hydrogen_treatment     constr
_refine_ls_weighting_scheme     calc
_refine_ls_weighting_details
              'calc w=1/[\s^2^(Fo^2^)+(0.0427P)^2^+0.4779P]  P=(Fo^2^+2Fc^2^)/3'
_atom_sites_solution_hydrogens     geom
_atom_sites_solution_primary     direct
_atom_sites_solution_secondary     difmap
_refine_ls_shift/su_max     0.001
_refine_ls_shift/su_mean     0.000
_refine_diff_density_max     0.709
_refine_diff_density_min     -0.368
_refine_ls_extinction_method     none
_refine_ls_extinction_coef     ?
loop_
    _atom_type_symbol
    _atom_type_description
    _atom_type_scat_dispersion_real
    _atom_type_scat_dispersion_imag
    _atom_type_scat_source
    'C' 'C' 0.0033 0.0016
                         'International Tables Vol C Tables 4.2.6.8 and 6.1.1.4'
    'H' 'H' 0.0000 0.0000
                         'International Tables Vol C Tables 4.2.6.8 and 6.1.1.4'
    'N' 'N' 0.0061 0.0033
                         'International Tables Vol C Tables 4.2.6.8 and 6.1.1.4'
    'F' 'F' 0.0171 0.0103
                         'International Tables Vol C Tables 4.2.6.8 and 6.1.1.4'
    'P' 'P' 0.1023 0.0942
                         'International Tables Vol C Tables 4.2.6.8 and 6.1.1.4'
    'Ag' 'Ag' -0.8971 1.1015
                         'International Tables Vol C Tables 4.2.6.8 and 6.1.1.4'
_computing_data_collection     '<i>APEX2</i> (Bruker, 2007)'
_computing_cell_refinement     '<i>SAINT</i> (Bruker, 2007)'
_computing_data_reduction     '<i>SAINT</i> (Bruker, 2007)'
_computing_structure_solution     'SHELXS97 (Sheldrick, 2008)'
_computing_structure_refinement     'SHELXL97 (Sheldrick, 2008)'
_computing_molecular_graphics     '<i>SHELXTL</i> (Sheldrick, 2008)'
_computing_publication_material
;
<i>SHELXTL</i> (Sheldrick, 2008) and <i>PLATON</i> (Spek, 2009)
;
loop_
    _atom_site_type_symbol
    _atom_site_label
    _atom_site_fract_x
    _atom_site_fract_y
    _atom_site_fract_z
    _atom_site_U_iso_or_equiv
    _atom_site_adp_type
    _atom_site_calc_flag
    _atom_site_refinement_flags
    _atom_site_occupancy
    _atom_site_symmetry_multiplicity
    _atom_site_disorder_assembly
    _atom_site_disorder_group
    Ag Ag1 0.48500(2) 0.72149(2) 0.719902(13) 0.05876(9) Uani d . 1 1 . .
    N N1 0.5186(2) 0.8140(2) 0.85560(14) 0.0472(4) Uani d . 1 1 . .
    N N2 0.2770(2) 0.6575(2) 0.83133(14) 0.0488(4) Uani d . 1 1 . .
    N N3 0.0214(2) 0.6780(2) 0.95255(15) 0.0519(5) Uani d . 1 1 . .
    N N4 0.6022(2) 0.6137(2) 0.60099(14) 0.0421(4) Uani d . 1 1 . .
    N N5 0.3774(2) 0.8372(2) 0.55962(13) 0.0417(4) Uani d . 1 1 . .
    N N6 0.3283(2) 0.9988(2) 0.37004(15) 0.0512(5) Uani d . 1 1 . .
    N N7 -0.2337(3) 0.5344(3) 0.8368(2) 0.0701(7) Uani d . 1 1 . .
    N N8 0.0293(3) 1.2382(3) 0.4069(2) 0.0654(6) Uani d . 1 1 . .
    C C1 0.6476(3) 0.8679(3) 0.8722(2) 0.0577(6) Uani d . 1 1 . .
    H H1A 0.7109 0.9045 0.8191 0.069 Uiso calc R 1 1 . .
    C C2 0.6908(3) 0.8716(4) 0.9636(2) 0.0644(7) Uani d . 1 1 . .
    H H2A 0.7806 0.9108 0.9722 0.077 Uiso calc R 1 1 . .
    C C3 0.5984(4) 0.8163(4) 1.0420(2) 0.0747(9) Uani d . 1 1 . .
    H H3A 0.6266 0.8143 1.1049 0.090 Uiso calc R 1 1 . .
    C C4 0.4630(3) 0.7635(4) 1.0269(2) 0.0659(7) Uani d . 1 1 . .
    H H4A 0.3982 0.7273 1.0793 0.079 Uiso calc R 1 1 . .
    C C5 0.4258(3) 0.7655(3) 0.93238(17) 0.0471(5) Uani d . 1 1 . .
    C C6 0.2814(3) 0.7132(3) 0.91130(15) 0.0429(5) Uani d . 1 1 . .
    C C7 0.1518(3) 0.7245(3) 0.97008(17) 0.0494(5) Uani d . 1 1 . .
    H H7A 0.1570 0.7666 1.0239 0.059 Uiso calc R 1 1 . .
    C C8 0.1461(3) 0.6118(3) 0.81258(18) 0.0526(6) Uani d . 1 1 . .
    H H8A 0.1394 0.5724 0.7577 0.063 Uiso calc R 1 1 . .
    C C9 0.0207(3) 0.6218(3) 0.87300(18) 0.0478(5) Uani d . 1 1 . .
    C C10 -0.1216(3) 0.5724(3) 0.8523(2) 0.0555(6) Uani d . 1 1 . .
    C C11 0.7058(3) 0.4967(3) 0.62202(18) 0.0493(5) Uani d . 1 1 . .
    H H11A 0.7194 0.4500 0.6871 0.059 Uiso calc R 1 1 . .
    C C12 0.7931(3) 0.4422(3) 0.5521(2) 0.0531(6) Uani d . 1 1 . .
    H H12A 0.8631 0.3601 0.5696 0.064 Uiso calc R 1 1 . .
    C C13 0.7749(3) 0.5111(3) 0.4566(2) 0.0551(6) Uani d . 1 1 . .
    H H13A 0.8345 0.4784 0.4080 0.066 Uiso calc R 1 1 . .
    C C14 0.6665(3) 0.6305(3) 0.43296(18) 0.0474(5) Uani d . 1 1 . .
    H H14A 0.6512 0.6779 0.3681 0.057 Uiso calc R 1 1 . .
    C C15 0.5814(2) 0.6782(2) 0.50681(15) 0.0346(4) Uani d . 1 1 . .
    C C16 0.4612(2) 0.8042(2) 0.48494(15) 0.0345(4) Uani d . 1 1 . .
    C C17 0.4369(3) 0.8876(3) 0.39062(17) 0.0487(5) Uani d . 1 1 . .
    H H17A 0.4991 0.8647 0.3398 0.058 Uiso calc R 1 1 . .
    C C18 0.2663(2) 0.9470(3) 0.53981(18) 0.0453(5) Uani d . 1 1 . .
    H H18A 0.2047 0.9712 0.5904 0.054 Uiso calc R 1 1 . .
    C C19 0.2421(2) 1.0246(2) 0.44564(17) 0.0407(4) Uani d . 1 1 . .
    C C20 0.1224(3) 1.1448(3) 0.4237(2) 0.0494(5) Uani d . 1 1 . .
    P P1 0.04799(7) 1.12551(7) 0.76794(5) 0.04787(15) Uani d . 1 1 . .
    F F5 0.0408(3) 1.1620(2) 0.65229(13) 0.0903(6) Uani d . 1 1 . .
    F F4 0.2221(2) 1.0737(3) 0.75732(16) 0.0945(7) Uani d . 1 1 . .
    F F3 -0.1266(2) 1.1778(3) 0.77714(17) 0.0920(6) Uani d . 1 1 . .
    F F6 0.0579(3) 1.0844(3) 0.88231(14) 0.1011(7) Uani d . 1 1 . .
    F F1 0.0880(3) 1.2901(2) 0.7634(2) 0.1208(9) Uani d . 1 1 . .
    F F2 0.0083(3) 0.9602(2) 0.77003(17) 0.0918(6) Uani d . 1 1 . .
loop_
    _atom_site_aniso_label
    _atom_site_aniso_U_11
    _atom_site_aniso_U_22
    _atom_site_aniso_U_33
    _atom_site_aniso_U_12
    _atom_site_aniso_U_13
    _atom_site_aniso_U_23
    Ag1 0.06857(14) 0.07215(15) 0.03810(11) -0.00412(10) 0.00886(8) -0.02065(9)
    N1 0.0422(10) 0.0584(12) 0.0420(10) 0.0000(8) 0.0002(8) -0.0152(9)
    N2 0.0525(11) 0.0576(12) 0.0382(10) -0.0042(9) 0.0012(8) -0.0152(8)
    N3 0.0503(11) 0.0603(12) 0.0461(11) -0.0050(9) 0.0022(9) -0.0146(9)
    N4 0.0423(9) 0.0452(10) 0.0400(9) 0.0016(8) -0.0038(7) -0.0136(8)
    N5 0.0372(9) 0.0492(10) 0.0403(9) 0.0015(7) 0.0019(7) -0.0156(8)
    N6 0.0467(10) 0.0569(12) 0.0464(11) 0.0084(9) -0.0023(8) -0.0088(9)
    N7 0.0617(14) 0.0812(17) 0.0726(16) -0.0124(13) -0.0100(12) -0.0234(13)
    N8 0.0524(12) 0.0628(14) 0.0816(17) 0.0149(11) -0.0132(12) -0.0223(12)
    C1 0.0458(13) 0.0699(17) 0.0585(15) -0.0028(12) 0.0013(11) -0.0181(13)
    C2 0.0472(13) 0.083(2) 0.0680(18) -0.0040(13) -0.0085(12) -0.0263(15)
    C3 0.0706(18) 0.109(3) 0.0515(16) -0.0126(17) -0.0169(14) -0.0258(16)
    C4 0.0655(16) 0.096(2) 0.0383(13) -0.0135(15) -0.0038(11) -0.0151(13)
    C5 0.0469(12) 0.0547(13) 0.0395(11) -0.0005(10) -0.0023(9) -0.0114(10)
    C6 0.0481(11) 0.0473(12) 0.0322(10) -0.0012(9) -0.0012(8) -0.0071(9)
    C7 0.0528(13) 0.0593(14) 0.0382(11) -0.0051(11) 0.0016(9) -0.0156(10)
    C8 0.0591(14) 0.0607(14) 0.0415(12) -0.0079(11) -0.0018(10) -0.0175(11)
    C9 0.0507(12) 0.0477(12) 0.0437(12) -0.0036(10) -0.0045(10) -0.0064(10)
    C10 0.0570(15) 0.0587(15) 0.0513(14) -0.0068(12) -0.0052(11) -0.0116(11)
    C11 0.0507(13) 0.0499(13) 0.0471(13) 0.0053(10) -0.0126(10) -0.0114(10)
    C12 0.0461(12) 0.0479(13) 0.0665(16) 0.0111(10) -0.0114(11) -0.0189(12)
    C13 0.0518(13) 0.0567(14) 0.0570(15) 0.0116(11) 0.0060(11) -0.0214(12)
    C14 0.0487(12) 0.0505(13) 0.0420(12) 0.0065(10) 0.0043(9) -0.0134(10)
    C15 0.0311(9) 0.0349(9) 0.0395(10) -0.0028(7) 0.0001(7) -0.0121(8)
    C16 0.0302(9) 0.0368(10) 0.0389(10) -0.0037(7) 0.0001(7) -0.0137(8)
    C17 0.0461(12) 0.0562(13) 0.0402(12) 0.0100(10) 0.0041(9) -0.0098(10)
    C18 0.0372(10) 0.0525(13) 0.0480(12) 0.0043(9) 0.0032(9) -0.0194(10)
    C19 0.0310(9) 0.0394(10) 0.0540(13) -0.0015(8) -0.0045(8) -0.0148(9)
    C20 0.0384(11) 0.0507(13) 0.0610(15) 0.0020(10) -0.0063(10) -0.0176(11)
    P1 0.0530(3) 0.0482(3) 0.0428(3) -0.0012(3) 0.0021(2) -0.0128(3)
    F5 0.1156(16) 0.0957(14) 0.0469(9) 0.0363(12) -0.0066(10) -0.0060(9)
    F4 0.0560(10) 0.1330(19) 0.0913(15) 0.0151(11) -0.0017(10) -0.0271(13)
    F3 0.0626(11) 0.1042(15) 0.1056(16) 0.0126(10) 0.0113(10) -0.0262(13)
    F6 0.1187(17) 0.140(2) 0.0472(10) -0.0087(15) -0.0014(10) -0.0267(11)
    F1 0.146(2) 0.0698(13) 0.160(2) -0.0404(14) 0.0392(18) -0.0522(15)
    F2 0.1197(17) 0.0551(10) 0.1022(16) -0.0126(10) -0.0138(13) -0.0163(10)
_geom_special_details
;
 All esds (except the esd in the dihedral angle between two l.s. planes)
 are estimated using the full covariance matrix.  The cell esds are taken
 into account individually in the estimation of esds in distances, angles
 and torsion angles; correlations between esds in cell parameters are only
 used when they are defined by crystal symmetry.  An approximate (isotropic)
 treatment of cell esds is used for estimating esds involving l.s. planes.
;
loop_
    _geom_bond_atom_site_label_1
    _geom_bond_atom_site_label_2
    _geom_bond_site_symmetry_2
    _geom_bond_distance
    _geom_bond_publ_flag
    Ag1 N4 . 2.2887(18) ?
    Ag1 N1 . 2.301(2) ?
    Ag1 N2 . 2.389(2) ?
    Ag1 N5 . 2.4714(19) ?
    N1 C5 . 1.343(3) ?
    N1 C1 . 1.342(3) ?
    N2 C8 . 1.331(3) ?
    N2 C6 . 1.340(3) ?
    N3 C7 . 1.326(3) ?
    N3 C9 . 1.334(3) ?
    N4 C15 . 1.341(3) ?
    N4 C11 . 1.341(3) ?
    N5 C16 . 1.331(3) ?
    N5 C18 . 1.339(3) ?
    N6 C19 . 1.330(3) ?
    N6 C17 . 1.333(3) ?
    N7 C10 . 1.134(4) ?
    N8 C20 . 1.131(3) ?
    C1 C2 . 1.371(4) ?
    C1 H1A . 0.9300 ?
    C2 C3 . 1.371(5) ?
    C2 H2A . 0.9300 ?
    C3 C4 . 1.382(4) ?
    C3 H3A . 0.9300 ?
    C4 C5 . 1.385(3) ?
    C4 H4A . 0.9300 ?
    C5 C6 . 1.478(3) ?
    C6 C7 . 1.393(3) ?
    C7 H7A . 0.9300 ?
    C8 C9 . 1.376(4) ?
    C8 H8A . 0.9300 ?
    C9 C10 . 1.448(4) ?
    C11 C12 . 1.374(4) ?
    C11 H11A . 0.9300 ?
    C12 C13 . 1.362(4) ?
    C12 H12A . 0.9300 ?
    C13 C14 . 1.386(3) ?
    C13 H13A . 0.9300 ?
    C14 C15 . 1.381(3) ?
    C14 H14A . 0.9300 ?
    C15 C16 . 1.492(3) ?
    C16 C17 . 1.393(3) ?
    C17 H17A . 0.9300 ?
    C18 C19 . 1.375(3) ?
    C18 H18A . 0.9300 ?
    C19 C20 . 1.454(3) ?
    P1 F1 . 1.568(2) ?
    P1 F6 . 1.575(2) ?
    P1 F2 . 1.5812(19) ?
    P1 F4 . 1.5883(19) ?
    P1 F5 . 1.5906(18) ?
    P1 F3 . 1.5908(19) ?
loop_
    _geom_angle_atom_site_label_1
    _geom_angle_atom_site_label_2
    _geom_angle_atom_site_label_3
    _geom_angle_site_symmetry_1
    _geom_angle_site_symmetry_3
    _geom_angle
    _geom_angle_publ_flag
    N4 Ag1 N1 . . 145.43(7) ?
    N4 Ag1 N2 . . 133.18(7) ?
    N1 Ag1 N2 . . 72.30(7) ?
    N4 Ag1 N5 . . 69.52(6) ?
    N1 Ag1 N5 . . 132.63(7) ?
    N2 Ag1 N5 . . 106.77(7) ?
    C5 N1 C1 . . 118.0(2) ?
    C5 N1 Ag1 . . 115.17(16) ?
    C1 N1 Ag1 . . 123.14(16) ?
    C8 N2 C6 . . 117.4(2) ?
    C8 N2 Ag1 . . 127.48(16) ?
    C6 N2 Ag1 . . 112.57(15) ?
    C7 N3 C9 . . 115.6(2) ?
    C15 N4 C11 . . 117.90(19) ?
    C15 N4 Ag1 . . 119.88(13) ?
    C11 N4 Ag1 . . 121.75(15) ?
    C16 N5 C18 . . 117.68(19) ?
    C16 N5 Ag1 . . 113.32(13) ?
    C18 N5 Ag1 . . 127.61(14) ?
    C19 N6 C17 . . 115.7(2) ?
    N1 C1 C2 . . 123.2(3) ?
    N1 C1 H1A . . 118.4 ?
    C2 C1 H1A . . 118.4 ?
    C1 C2 C3 . . 118.5(3) ?
    C1 C2 H2A . . 120.8 ?
    C3 C2 H2A . . 120.8 ?
    C2 C3 C4 . . 119.6(3) ?
    C2 C3 H3A . . 120.2 ?
    C4 C3 H3A . . 120.2 ?
    C3 C4 C5 . . 118.7(3) ?
    C3 C4 H4A . . 120.7 ?
    C5 C4 H4A . . 120.7 ?
    N1 C5 C4 . . 122.0(2) ?
    N1 C5 C6 . . 116.7(2) ?
    C4 C5 C6 . . 121.3(2) ?
    N2 C6 C7 . . 120.2(2) ?
    N2 C6 C5 . . 117.8(2) ?
    C7 C6 C5 . . 121.9(2) ?
    N3 C7 C6 . . 122.9(2) ?
    N3 C7 H7A . . 118.6 ?
    C6 C7 H7A . . 118.6 ?
    N2 C8 C9 . . 121.1(2) ?
    N2 C8 H8A . . 119.4 ?
    C9 C8 H8A . . 119.4 ?
    N3 C9 C8 . . 122.9(2) ?
    N3 C9 C10 . . 116.1(2) ?
    C8 C9 C10 . . 121.0(2) ?
    N7 C10 C9 . . 179.3(3) ?
    N4 C11 C12 . . 123.3(2) ?
    N4 C11 H11A . . 118.4 ?
    C12 C11 H11A . . 118.4 ?
    C13 C12 C11 . . 118.6(2) ?
    C13 C12 H12A . . 120.7 ?
    C11 C12 H12A . . 120.7 ?
    C12 C13 C14 . . 119.1(2) ?
    C12 C13 H13A . . 120.4 ?
    C14 C13 H13A . . 120.4 ?
    C15 C14 C13 . . 119.2(2) ?
    C15 C14 H14A . . 120.4 ?
    C13 C14 H14A . . 120.4 ?
    N4 C15 C14 . . 121.82(19) ?
    N4 C15 C16 . . 117.00(17) ?
    C14 C15 C16 . . 121.18(19) ?
    N5 C16 C17 . . 120.12(19) ?
    N5 C16 C15 . . 117.60(18) ?
    C17 C16 C15 . . 122.27(18) ?
    N6 C17 C16 . . 122.8(2) ?
    N6 C17 H17A . . 118.6 ?
    C16 C17 H17A . . 118.6 ?
    N5 C18 C19 . . 120.9(2) ?
    N5 C18 H18A . . 119.6 ?
    C19 C18 H18A . . 119.6 ?
    N6 C19 C18 . . 122.76(19) ?
    N6 C19 C20 . . 116.0(2) ?
    C18 C19 C20 . . 121.2(2) ?
    N8 C20 C19 . . 179.9(3) ?
    F1 P1 F6 . . 91.37(15) ?
    F1 P1 F2 . . 178.75(15) ?
    F6 P1 F2 . . 89.84(13) ?
    F1 P1 F4 . . 90.26(15) ?
    F6 P1 F4 . . 90.18(13) ?
    F2 P1 F4 . . 89.45(13) ?
    F1 P1 F5 . . 89.97(15) ?
    F6 P1 F5 . . 178.18(13) ?
    F2 P1 F5 . . 88.81(12) ?
    F4 P1 F5 . . 88.57(11) ?
    F1 P1 F3 . . 89.76(14) ?
    F6 P1 F3 . . 90.52(13) ?
    F2 P1 F3 . . 90.52(13) ?
    F4 P1 F3 . . 179.29(12) ?
    F5 P1 F3 . . 90.72(12) ?
loop_
    _geom_torsion_atom_site_label_1
    _geom_torsion_atom_site_label_2
    _geom_torsion_atom_site_label_3
    _geom_torsion_atom_site_label_4
    _geom_torsion_site_symmetry_1
    _geom_torsion_site_symmetry_2
    _geom_torsion_site_symmetry_3
    _geom_torsion_site_symmetry_4
    _geom_torsion
    _geom_torsion_publ_flag
    N4 Ag1 N1 C5 . . . . -132.25(17) ?
    N2 Ag1 N1 C5 . . . . 11.13(16) ?
    N5 Ag1 N1 C5 . . . . 107.90(18) ?
    N4 Ag1 N1 C1 . . . . 25.6(3) ?
    N2 Ag1 N1 C1 . . . . 169.0(2) ?
    N5 Ag1 N1 C1 . . . . -94.3(2) ?
    N4 Ag1 N2 C8 . . . . -43.4(3) ?
    N1 Ag1 N2 C8 . . . . 164.3(2) ?
    N5 Ag1 N2 C8 . . . . 34.0(2) ?
    N4 Ag1 N2 C6 . . . . 155.58(14) ?
    N1 Ag1 N2 C6 . . . . 3.24(16) ?
    N5 Ag1 N2 C6 . . . . -127.02(16) ?
    N1 Ag1 N4 C15 . . . . -124.46(16) ?
    N2 Ag1 N4 C15 . . . . 106.73(17) ?
    N5 Ag1 N4 C15 . . . . 12.60(15) ?
    N1 Ag1 N4 C11 . . . . 47.6(2) ?
    N2 Ag1 N4 C11 . . . . -81.3(2) ?
    N5 Ag1 N4 C11 . . . . -175.4(2) ?
    N4 Ag1 N5 C16 . . . . -14.09(14) ?
    N1 Ag1 N5 C16 . . . . 134.22(14) ?
    N2 Ag1 N5 C16 . . . . -144.66(14) ?
    N4 Ag1 N5 C18 . . . . 179.8(2) ?
    N1 Ag1 N5 C18 . . . . -31.9(2) ?
    N2 Ag1 N5 C18 . . . . 49.2(2) ?
    C5 N1 C1 C2 . . . . 1.9(4) ?
    Ag1 N1 C1 C2 . . . . -155.3(2) ?
    N1 C1 C2 C3 . . . . 0.7(5) ?
    C1 C2 C3 C4 . . . . -2.2(5) ?
    C2 C3 C4 C5 . . . . 1.2(5) ?
    C1 N1 C5 C4 . . . . -3.0(4) ?
    Ag1 N1 C5 C4 . . . . 156.0(2) ?
    C1 N1 C5 C6 . . . . 177.3(2) ?
    Ag1 N1 C5 C6 . . . . -23.7(3) ?
    C3 C4 C5 N1 . . . . 1.5(5) ?
    C3 C4 C5 C6 . . . . -178.8(3) ?
    C8 N2 C6 C7 . . . . -1.3(3) ?
    Ag1 N2 C6 C7 . . . . 161.78(18) ?
    C8 N2 C6 C5 . . . . -179.5(2) ?
    Ag1 N2 C6 C5 . . . . -16.4(3) ?
    N1 C5 C6 N2 . . . . 27.7(3) ?
    C4 C5 C6 N2 . . . . -152.0(3) ?
    N1 C5 C6 C7 . . . . -150.4(2) ?
    C4 C5 C6 C7 . . . . 29.9(4) ?
    C9 N3 C7 C6 . . . . -1.4(4) ?
    N2 C6 C7 N3 . . . . 2.1(4) ?
    C5 C6 C7 N3 . . . . -179.8(2) ?
    C6 N2 C8 C9 . . . . 0.1(4) ?
    Ag1 N2 C8 C9 . . . . -160.13(19) ?
    C7 N3 C9 C8 . . . . 0.2(4) ?
    C7 N3 C9 C10 . . . . -179.2(2) ?
    N2 C8 C9 N3 . . . . 0.5(4) ?
    N2 C8 C9 C10 . . . . 179.8(2) ?
    N3 C9 C10 N7 . . . .  1E1(3)
                                ?
    C8 C9 C10 N7 . . . .  -17E1(10)
                                   ?
    C15 N4 C11 C12 . . . . 1.3(4) ?
    Ag1 N4 C11 C12 . . . . -170.83(19) ?
    N4 C11 C12 C13 . . . . 0.7(4) ?
    C11 C12 C13 C14 . . . . -1.9(4) ?
    C12 C13 C14 C15 . . . . 1.1(4) ?
    C11 N4 C15 C14 . . . . -2.2(3) ?
    Ag1 N4 C15 C14 . . . . 170.13(17) ?
    C11 N4 C15 C16 . . . . 177.62(19) ?
    Ag1 N4 C15 C16 . . . . -10.1(2) ?
    C13 C14 C15 N4 . . . . 1.0(3) ?
    C13 C14 C15 C16 . . . . -178.8(2) ?
    C18 N5 C16 C17 . . . . 3.1(3) ?
    Ag1 N5 C16 C17 . . . . -164.53(17) ?
    C18 N5 C16 C15 . . . . -177.86(18) ?
    Ag1 N5 C16 C15 . . . . 14.5(2) ?
    N4 C15 C16 N5 . . . . -4.1(3) ?
    C14 C15 C16 N5 . . . . 175.7(2) ?
    N4 C15 C16 C17 . . . . 174.9(2) ?
    C14 C15 C16 C17 . . . . -5.3(3) ?
    C19 N6 C17 C16 . . . . -0.9(4) ?
    N5 C16 C17 N6 . . . . -2.1(4) ?
    C15 C16 C17 N6 . . . . 178.9(2) ?
    C16 N5 C18 C19 . . . . -1.2(3) ?
    Ag1 N5 C18 C19 . . . . 164.36(16) ?
    C17 N6 C19 C18 . . . . 2.8(3) ?
    C17 N6 C19 C20 . . . . -179.4(2) ?
    N5 C18 C19 N6 . . . . -1.8(4) ?
    N5 C18 C19 C20 . . . . -179.5(2) ?
    N6 C19 C20 N8 . . . .  -16E1(10)
                                    ?
    C18 C19 C20 N8 . . . .  1E1(10)
                                   ?
loop_
    _geom_hbond_atom_site_label_D
    _geom_hbond_atom_site_label_H
    _geom_hbond_atom_site_label_A
    _geom_hbond_site_symmetry_A
    _geom_hbond_distance_DH
    _geom_hbond_distance_HA
    _geom_hbond_distance_DA
    _geom_hbond_angle_DHA
    _geom_hbond_publ_flag
    C11 H11A N7 1_655 0.93 2.47 3.201(2) 135 y
data_global
_journal_date_recd_electronic     2011-11-26
_journal_date_accepted     2011-11-29
_journal_name_full     'Acta Crystallographica, Section E'
_journal_year     2012
_journal_volume     68
_journal_issue      1
_journal_page_first     m5
_journal_page_last     m5
_journal_paper_category     QM
_journal_paper_doi     10.1107/S1600536811051403
_journal_coeditor_code     BT5734
_publ_contact_author_name     'Dr. Zi Jia Wang'
_publ_contact_author_address
;
Department of Chemistry
Capital Normal University,
Beijing 100048
People's Public China
;
_publ_contact_author_email     'wanchqing@yahoo.com.cn'
_publ_contact_author_fax     '+86 010 6890-2320'
_publ_contact_author_phone     '+86 010 6890-3619'
_publ_section_title
;
Bis[5-(pyridin-2-yl)pyrazine-2-carbonitrile-\k^2^<i>N</i>^4^,<i>N</i>^5^]silver
hexafluoridophosphate
;
loop_
    _publ_author_name
    _publ_author_address
    'Zi Jia Wang'
;
Department of Chemistry
Capital Normal University
Beijing 100048
People's Republic of China
;
