# Supplementary material for: Bis[5-(pyridin-2-yl)pyrazine-2-carbo­nitrile-κ2 N 4,N 5]silver hexa­fluorido­phosphate
Source: Acta Crystallogr Sect E Struct Rep Online. 2011 Dec 3;68(Pt 1):m5. doi: 10.1107/S1600536811051403 (PMC3254278; doi:10.1107/S1600536811051403)
Supplement: Supplementary file 2 [file e-68-000m5-Isup2.hkl]

# 
# h,k,l, Fc-squared, Fo-squared, sigma(Fo-squared) and status flag 
# 
data_I
_shelx_title ' y in P-1' 
_shelx_refln_list_code          4 
_shelx_F_calc_maximum      183.60 
_exptl_crystal_F_000       608.00 
_reflns_d_resolution_high  0.7493 
 
loop_ 
 _symmetry_equiv_pos_as_xyz 
 'x, y, z' 
 '-x, -y, -z' 
 
_cell_length_a     8.8989 
_cell_length_b     9.1711 
_cell_length_c    14.0804 
_cell_angle_alpha  77.023 
_cell_angle_beta   86.926 
_cell_angle_gamma  84.809 
 
_shelx_F_squared_multiplier     1.000 
 
loop_ 
 _refln_index_h 
 _refln_index_k 
 _refln_index_l 
 _refln_F_squared_calc 
 _refln_F_squared_meas 
 _refln_F_squared_sigma 
 _refln_observed_status 
   1   0   0     1282.91     1258.26     44.84 o 
   2   0   0    10843.52    11083.29    251.74 o 
   3   0   0      738.81      658.60      9.14 o 
   4   0   0     5434.98     5601.04    171.96 o 
   5   0   0      840.26      809.97     20.14 o 
   6   0   0      388.98      349.19      7.65 o 
   7   0   0      124.67      129.62      4.28 o 
   8   0   0      239.99      225.62      6.26 o 
   9   0   0       32.41       39.76      5.09 o 
  10   0   0        0.03       -1.40      1.58 o 
  11   0   0       74.10       79.63      4.45 o 
 -11   1   0       20.52       19.07      2.85 o 
 -10   1   0        9.12        9.05      2.54 o 
  -9   1   0       95.89       88.90      4.03 o 
  -8   1   0       16.96       20.97      3.11 o 
  -7   1   0      228.47      207.55      5.71 o 
  -6   1   0     1323.22     1377.95     23.69 o 
  -5   1   0       10.54       19.39      2.90 o 
  -4   1   0     3167.85     3312.32     52.36 o 
  -3   1   0     2144.93     2097.87     27.52 o 
  -2   1   0     2697.70     2916.80     60.24 o 
  -1   1   0      575.52      656.77     15.14 o 
   0   1   0     1534.05     1601.75     35.59 o 
   1   1   0      886.49      948.19     22.80 o 
   2   1   0       84.09       56.78      1.31 o 
   3   1   0      825.49      868.55     11.90 o 
   4   1   0     2623.52     2783.42     44.36 o 
   5   1   0      135.49      141.50      3.96 o 
   6   1   0     2182.65     2254.69     74.42 o 
   7   1   0       47.74       51.25      2.84 o 
   8   1   0      142.77      140.31      4.80 o 
   9   1   0      159.32      166.08      5.60 o 
  10   1   0      327.04      321.02      8.75 o 
  11   1   0       25.02       20.95      4.39 o 
 -11   2   0       14.80       19.45      4.65 o 
 -10   2   0       13.64       12.78      2.33 o 
  -9   2   0      365.34      369.37     18.73 o 
  -8   2   0       54.41       47.17      2.95 o 
  -7   2   0      599.89      633.23     15.77 o 
  -6   2   0      191.46      157.00      4.57 o 
  -5   2   0     4200.40     4010.19     59.64 o 
  -4   2   0      143.49      152.47      2.90 o 
  -3   2   0     3173.84     3062.18     60.02 o 
  -2   2   0     9080.39     9540.79    325.29 o 
  -1   2   0    15687.34    16407.27    357.99 o 
   0   2   0     8721.73     9232.37    201.58 o 
   1   2   0     3641.03     3491.86     76.21 o 
   2   2   0    33708.62    32750.48    711.15 o 
   3   2   0     5087.00     5382.96     84.00 o 
   4   2   0     2239.48     2295.39     36.97 o 
   5   2   0      199.01      201.08      5.99 o 
   6   2   0     1376.78     1391.63     24.01 o 
   7   2   0      252.43      233.49      6.19 o 
   8   2   0      144.50      135.44      9.91 o 
   9   2   0       12.55       19.58      2.41 o 
  10   2   0        9.55        8.05      2.13 o 
  11   2   0       11.73        4.21      2.26 o 
 -11   3   0        4.22        5.52      3.85 o 
 -10   3   0        0.29       -0.08      1.84 o 
  -9   3   0       20.29       16.55      2.42 o 
  -8   3   0       21.18       12.01      1.90 o 
  -7   3   0      123.14      135.40      7.55 o 
  -6   3   0       17.19       23.60      2.00 o 
  -5   3   0       59.36       61.47      2.81 o 
  -4   3   0      308.32      289.23      6.16 o 
  -3   3   0      290.52      333.65      6.61 o 
  -2   3   0        5.50       10.05      1.27 o 
  -1   3   0      305.60      327.52      8.61 o 
   0   3   0       21.63       25.40      0.94 o 
   1   3   0     3879.53     3774.11     82.77 o 
   2   3   0      678.67      809.63     19.42 o 
   3   3   0      533.66      461.96     12.22 o 
   4   3   0     1607.63     1854.39     33.90 o 
   5   3   0      954.14      946.86     16.93 o 
   6   3   0      518.60      506.90     11.72 o 
   7   3   0       80.84       81.11      7.57 o 
   8   3   0      304.51      294.61      7.76 o 
   9   3   0      125.23      128.81      5.47 o 
  10   3   0       41.69       48.09      3.74 o 
  11   3   0        9.26        9.77      5.21 o 
 -10   4   0       65.83       76.04      6.66 o 
  -9   4   0       47.95       52.98      3.54 o 
  -8   4   0       19.58       23.77      2.44 o 
  -7   4   0      209.23      191.50      5.60 o 
  -6   4   0      516.64      502.24     10.37 o 
  -5   4   0     1021.63      997.80     14.41 o 
  -4   4   0     1100.58     1118.54     19.27 o 
  -3   4   0     1986.89     1935.99     43.97 o 
  -2   4   0      441.60      357.45      9.81 o 
  -1   4   0     2469.57     2516.69     56.05 o 
   0   4   0      329.51      359.27      6.79 o 
   1   4   0     2630.33     2476.57     55.52 o 
   2   4   0        2.17        5.52      1.41 o 
   3   4   0     2784.71     2675.81     60.24 o 
   4   4   0     2065.85     2353.51     53.84 o 
   5   4   0      105.65      106.31      5.36 o 
   6   4   0        1.04        0.47      2.28 o 
   7   4   0        1.24        1.71      2.24 o 
   8   4   0       90.53       96.85      4.24 o 
   9   4   0       56.63       52.37      4.65 o 
  10   4   0        0.42        0.03      2.51 o 
  11   4   0       17.75       16.31      3.68 o 
 -10   5   0        0.83       -3.05      3.05 o 
  -9   5   0       38.92       51.57      3.54 o 
  -8   5   0        9.60        2.30      1.81 o 
  -7   5   0       18.66       10.60      1.85 o 
  -6   5   0        9.61        3.75      1.40 o 
  -5   5   0       45.12       53.31      4.79 o 
  -4   5   0      789.28      801.29     15.30 o 
  -3   5   0        4.04       13.06      1.98 o 
  -2   5   0       25.15       20.73      2.18 o 
  -1   5   0       30.71       28.06      2.38 o 
   0   5   0     1391.00     1300.52     21.17 o 
   1   5   0      370.46      383.87     11.08 o 
   2   5   0     1296.65     1171.80     28.23 o 
   3   5   0     1222.52     1291.88     31.24 o 
   4   5   0     1210.87     1183.09     29.13 o 
   5   5   0      755.99      741.92     20.02 o 
   6   5   0      125.25      126.57      6.53 o 
   7   5   0      508.07      531.17     16.31 o 
   8   5   0        2.07        0.13      2.34 o 
   9   5   0       51.04       55.92      4.92 o 
  10   5   0       22.19       34.05      4.79 o 
  11   5   0        7.22        3.98      3.21 o 
  -9   6   0        3.31        4.05      3.42 o 
  -8   6   0       35.19       37.63      3.83 o 
  -7   6   0       20.28       25.35      2.51 o 
  -6   6   0       82.73       80.30      4.14 o 
  -5   6   0        2.73        5.38      1.41 o 
  -4   6   0      668.46      626.96     12.25 o 
  -3   6   0      216.53      191.50      7.13 o 
  -2   6   0     1157.54     1135.34     27.56 o 
  -1   6   0       14.41       20.89      2.41 o 
   0   6   0        2.97        4.59      1.23 o 
   1   6   0      168.63      167.63      6.66 o 
   2   6   0       21.12       18.48      2.75 o 
   3   6   0      890.53      884.07     22.90 o 
   4   6   0      141.17      134.64      6.43 o 
   5   6   0       50.30       50.86      4.42 o 
   6   6   0        5.97        1.91      2.44 o 
   7   6   0        3.53        6.66      3.11 o 
   8   6   0       27.28       28.66      3.98 o 
   9   6   0        1.01        0.47      2.68 o 
  10   6   0       15.26       15.77      4.15 o 
  -7   7   0       75.64       86.54      4.25 o 
  -6   7   0        5.14        9.21      3.06 o 
  -5   7   0       78.88       90.57      4.49 o 
  -4   7   0       95.34       77.45      3.41 o 
  -3   7   0      201.57      206.57      7.84 o 
  -2   7   0      325.81      329.52     10.51 o 
  -1   7   0      146.88      139.69      4.30 o 
   0   7   0      882.56      869.73     15.60 o 
   1   7   0       46.37       40.78      3.55 o 
   2   7   0      570.98      557.89     16.04 o 
   3   7   0      240.65      230.34      9.01 o 
   4   7   0      428.78      399.21     13.16 o 
   5   7   0      319.37      329.46     11.69 o 
   6   7   0      262.67      278.56     10.92 o 
   7   7   0       55.17       55.48      5.02 o 
   8   7   0       65.60       73.43      6.03 o 
   9   7   0       12.95       13.86      3.85 o 
  10   7   0        0.63       -0.50      3.45 o 
  -6   8   0       17.41       13.59      2.91 o 
  -5   8   0        2.96        2.34      2.24 o 
  -4   8   0        8.80        3.92      2.08 o 
  -3   8   0       82.57       72.46      4.65 o 
  -2   8   0       32.07       31.17      2.57 o 
  -1   8   0        0.01        0.21      1.35 o 
   0   8   0       98.57       92.25      4.65 o 
   1   8   0       12.03        7.40      2.61 o 
   2   8   0        0.76       -0.84      2.04 o 
   3   8   0       61.16       55.95      4.55 o 
   4   8   0       22.69       17.68      3.48 o 
   5   8   0        0.06        0.20      2.31 o 
   6   8   0        2.89        5.89      2.91 o 
   7   8   0        8.90        3.85      3.01 o 
   8   8   0       13.87       12.09      3.92 o 
   9   8   0        2.39        1.37      3.45 o 
  -5   9   0       83.51       79.59      5.46 o 
  -4   9   0        0.45        5.26      2.58 o 
  -3   9   0       66.88       72.13      3.67 o 
  -2   9   0       11.03       11.91      2.07 o 
  -1   9   0      193.23      183.74      8.40 o 
   0   9   0      152.40      162.57      7.77 o 
   1   9   0       37.34       37.34      4.25 o 
   2   9   0       69.58       63.52      4.89 o 
   3   9   0      133.85      133.91      7.33 o 
   4   9   0       74.52       69.98      5.63 o 
   5   9   0       27.74       31.61      4.62 o 
   6   9   0       75.55       75.88      6.13 o 
   7   9   0        0.20       -1.67      3.01 o 
   8   9   0       25.23       38.71      5.39 o 
  -5  10   0        0.21        0.60      2.65 o 
  -4  10   0        7.48        9.12      2.10 o 
  -3  10   0        2.69       -0.44      1.72 o 
  -2  10   0       18.72       29.51      4.27 o 
  -1  10   0        3.45        1.21      1.71 o 
   0  10   0        4.08        3.85      2.41 o 
   1  10   0       77.60       72.76      5.52 o 
   2  10   0        0.53        1.94      2.58 o 
   3  10   0       52.41       49.26      5.36 o 
   4  10   0        0.22        0.64      2.95 o 
   5  10   0       34.20       26.62      4.69 o 
   6  10   0        4.07        3.28      3.21 o 
   7  10   0        7.82        4.65      3.98 o 
  -3  11   0       51.08       64.14      4.37 o 
  -2  11   0        0.43       -1.83      1.83 o 
  -1  11   0       20.16       22.03      4.35 o 
   0  11   0        1.35       -2.21      2.28 o 
   1  11   0       95.22       98.95      6.93 o 
   2  11   0        4.00       12.09      4.02 o 
   3  11   0       29.51       35.33      5.22 o 
   4  11   0        0.02        1.00      3.31 o 
   5  11   0       30.76       34.72      5.12 o 
  -5 -11   1        0.12        1.00      3.65 o 
  -4 -11   1       12.38        2.54      3.11 o 
  -3 -11   1       19.96       14.23      3.82 o 
  -2 -11   1        0.05        0.94      2.95 o 
  -1 -11   1        0.09       -2.31      2.75 o 
   0 -11   1        0.09        1.14      2.68 o 
   1 -11   1        9.60        7.17      3.31 o 
   2 -11   1        9.43       12.36      3.65 o 
   3 -11   1        0.11        0.66      2.07 o 
  -6 -10   1        7.72       10.51      4.05 o 
  -5 -10   1       43.89       47.45      5.66 o 
  -4 -10   1       78.62       85.25      6.70 o 
  -3 -10   1       32.75       33.65      4.79 o 
  -2 -10   1      239.05      238.28     10.41 o 
  -1 -10   1       82.02       88.77      6.16 o 
   0 -10   1       80.72       77.75      5.63 o 
   1 -10   1       78.25       79.12      5.89 o 
   2 -10   1       24.62       26.96      2.76 o 
   3 -10   1       10.98       16.18      3.93 o 
  -8  -9   1        6.19       11.52      4.12 o 
  -7  -9   1        2.90       -1.67      3.25 o 
  -6  -9   1       49.08       50.43      5.42 o 
  -5  -9   1        5.69       -0.84      2.58 o 
  -4  -9   1       33.92       20.99      4.19 o 
  -3  -9   1       25.28       29.13      4.25 o 
  -2  -9   1        3.31        3.68      2.75 o 
  -1  -9   1        8.86        6.09      2.58 o 
   0  -9   1       13.48       18.15      3.38 o 
   1  -9   1       61.14       64.17      3.38 o 
   2  -9   1        2.96        4.74      1.79 o 
   3  -9   1        0.02       -1.33      1.33 o 
   4  -9   1       30.10       25.41      3.52 o 
  -9  -8   1       13.11       14.67      4.49 o 
  -8  -8   1        4.28        0.80      3.11 o 
  -7  -8   1       50.83       52.04      5.59 o 
  -6  -8   1       21.80       24.68      4.02 o 
  -5  -8   1       76.41       71.39      5.52 o 
  -4  -8   1       89.71       89.91      6.09 o 
  -3  -8   1      467.20      443.44     14.50 o 
  -2  -8   1      175.54      163.04      7.60 o 
  -1  -8   1      221.48      203.69      8.34 o 
   0  -8   1      246.18      232.02      9.11 o 
   1  -8   1      327.16      316.98     15.94 o 
   2  -8   1      240.12      242.45      6.44 o 
   3  -8   1       43.50       42.19      3.72 o 
   4  -8   1       74.94       70.35      4.69 o 
   5  -8   1        0.10       -0.01      1.45 o 
  -9  -7   1       23.61       16.37      3.85 o 
  -8  -7   1        2.24        0.74      2.71 o 
  -7  -7   1       27.92       21.46      4.12 o 
  -6  -7   1        1.84        6.23      3.08 o 
  -5  -7   1       50.26       48.08      4.79 o 
  -4  -7   1       49.53       44.57      4.15 o 
  -3  -7   1        0.21       -1.61      1.91 o 
  -2  -7   1       50.14       55.28      4.32 o 
  -1  -7   1      105.35       86.56      4.92 o 
   0  -7   1        2.81        4.01      1.37 o 
   1  -7   1      140.82      136.47      4.24 o 
   2  -7   1      143.66      138.76      3.52 o 
   3  -7   1      629.24      633.30     17.35 o 
   4  -7   1        0.54       -1.44      1.67 o 
   5  -7   1       62.31       69.88      3.78 o 
   6  -7   1       23.72       22.89      2.46 o 
   7  -7   1       83.71       75.51      5.86 o 
   8  -7   1        6.74        4.65      3.48 o 
 -10  -6   1        0.63       -0.94      3.05 o 
  -9  -6   1        0.11       -2.31      2.31 o 
  -8  -6   1      175.20      170.20      8.67 o 
  -7  -6   1      122.93      134.24      7.17 o 
  -6  -6   1      107.52      108.89      6.43 o 
  -5  -6   1      396.59      378.55     12.52 o 
  -4  -6   1       24.10       30.20      3.62 o 
  -3  -6   1     1165.33     1050.18     26.55 o 
  -2  -6   1        3.39        5.36      1.94 o 
  -1  -6   1     3192.30     3180.59     71.86 o 
   0  -6   1      241.19      240.24     10.56 o 
   1  -6   1      852.54      819.99     14.42 o 
   2  -6   1       79.27       92.85      4.45 o 
   3  -6   1      521.36      535.76     14.77 o 
   4  -6   1       25.96       25.52      2.81 o 
   5  -6   1      279.95      272.83      6.90 o 
   6  -6   1       21.46       21.49      2.24 o 
   7  -6   1        0.01        1.80      1.58 o 
   8  -6   1        0.39        3.45      2.81 o 
   9  -6   1        9.61        0.40      3.01 o 
 -11  -5   1        5.64        3.95      3.18 o 
 -10  -5   1       11.74       12.36      3.85 o 
  -9  -5   1        6.93        4.25      2.68 o 
  -8  -5   1       11.73        7.47      3.18 o 
  -7  -5   1       21.78       27.96      3.78 o 
  -6  -5   1       22.07       22.67      3.45 o 
  -5  -5   1       12.47       13.29      2.95 o 
  -4  -5   1      484.96      419.43     12.69 o 
  -3  -5   1       56.60       85.65      4.72 o 
  -2  -5   1     2144.80     2026.27     46.74 o 
  -1  -5   1       28.90       34.46      2.78 o 
   0  -5   1      968.27      896.03     15.14 o 
   1  -5   1      530.78      501.33      9.15 o 
   2  -5   1     2482.09     2770.10     61.98 o 
   3  -5   1     1836.56     1889.42     43.36 o 
   4  -5   1      573.34      560.71     11.02 o 
   5  -5   1      497.89      494.92      8.32 o 
   6  -5   1       28.23       37.29      3.40 o 
   7  -5   1       86.88       96.27      3.97 o 
   8  -5   1       39.60       38.42      6.19 o 
   9  -5   1       82.85       83.75      6.56 o 
  10  -5   1       12.59        7.84      3.58 o 
 -11  -4   1        0.92       -1.41      2.61 o 
 -10  -4   1       53.35       58.03      5.69 o 
  -9  -4   1       33.07       37.54      4.49 o 
  -8  -4   1      254.93      257.20     10.21 o 
  -7  -4   1       34.06       44.00      4.35 o 
  -6  -4   1      865.30      912.70     23.77 o 
  -5  -4   1       11.63        6.73      2.31 o 
  -4  -4   1      759.65      675.42     17.81 o 
  -3  -4   1     1044.94     1094.05     26.42 o 
  -2  -4   1     1522.95     1428.46     33.28 o 
  -1  -4   1      140.76      136.95      5.02 o 
   0  -4   1      350.16      327.81      6.58 o 
   1  -4   1     3497.61     3642.58     80.03 o 
   2  -4   1     1155.73     1317.33     30.40 o 
   3  -4   1      100.61      107.02      4.29 o 
   4  -4   1      353.48      373.48      7.75 o 
   5  -4   1      129.12      130.12      3.19 o 
   6  -4   1      223.03      197.45      5.43 o 
   7  -4   1        0.72        2.48      1.91 o 
   8  -4   1       30.60       28.71      2.47 o 
   9  -4   1       16.34       19.59      4.05 o 
  10  -4   1        3.74        1.61      2.91 o 
 -11  -3   1       22.37       19.12      3.95 o 
 -10  -3   1        0.02       -0.21      3.03 o 
  -9  -3   1       18.79       21.50      3.45 o 
  -8  -3   1       10.55        6.83      1.85 o 
  -7  -3   1      433.24      408.11     15.10 o 
  -6  -3   1      125.68      132.19      4.35 o 
  -5  -3   1      297.22      292.99      9.44 o 
  -4  -3   1     1302.79     1210.98     28.90 o 
  -3  -3   1     1780.57     1750.29     40.08 o 
  -2  -3   1     3956.74     3945.12     86.66 o 
  -1  -3   1     1663.81     1825.39     40.99 o 
   0  -3   1     2641.91     2484.53     37.80 o 
   1  -3   1    22929.99    22919.63    498.72 o 
   2  -3   1      958.57      960.71     22.30 o 
   3  -3   1     1153.04     1152.48     26.59 o 
   4  -3   1     2425.93     2423.49     32.13 o 
   5  -3   1     1037.82     1053.23     14.90 o 
   6  -3   1     1230.20     1241.33     27.64 o 
   7  -3   1      658.59      644.60     12.82 o 
   8  -3   1        0.97        1.33      1.32 o 
   9  -3   1       73.49       87.53      4.01 o 
  10  -3   1        1.92       -0.27      2.85 o 
  11  -3   1       84.78       87.33      7.33 o 
 -11  -2   1       53.42       50.97      3.87 o 
 -10  -2   1        3.00        1.66      1.69 o 
  -9  -2   1      113.04      112.66      4.60 o 
  -8  -2   1      206.98      201.41      6.09 o 
  -7  -2   1        0.60        1.02      1.32 o 
  -6  -2   1      242.69      204.71      5.50 o 
  -5  -2   1      205.06      222.08      5.91 o 
  -4  -2   1     1407.54     1428.76     25.80 o 
  -3  -2   1       71.36       64.69      3.18 o 
  -1  -2   1      644.04      601.22     14.26 o 
   0  -2   1    18679.51    18470.55    276.90 o 
   1  -2   1        0.01       -0.67      0.67 o 
   2  -2   1      204.67      197.36      5.39 o 
   3  -2   1      658.95      720.45     10.80 o 
   4  -2   1      248.23      305.76      4.99 o 
   5  -2   1       58.36       61.52      1.88 o 
   6  -2   1      733.80      745.85     13.82 o 
   7  -2   1       95.12       93.99      3.70 o 
   8  -2   1      199.66      190.28      5.65 o 
   9  -2   1        2.75        2.18      1.58 o 
  10  -2   1       29.59       32.93      3.18 o 
  11  -2   1        2.72        2.78      3.55 o 
 -11  -1   1       28.01       29.00      3.27 o 
 -10  -1   1      332.18      352.22      9.33 o 
  -9  -1   1       66.55       62.42      3.52 o 
  -8  -1   1      392.04      399.87     16.61 o 
  -7  -1   1      202.40      186.85      5.39 o 
  -6  -1   1      213.11      223.94      7.48 o 
  -5  -1   1     2330.33     2220.60     84.37 o 
  -4  -1   1     2307.61     2362.54     37.99 o 
  -3  -1   1     1937.08     1914.56     42.86 o 
   0  -1   1     5995.63     5810.22    128.51 o 
   2  -1   1     2547.67     2680.10     34.71 o 
   3  -1   1     3902.56     3963.83     62.42 o 
   4  -1   1     2253.93     2092.46     36.74 o 
   5  -1   1       64.13       70.64      3.10 o 
   6  -1   1     3140.92     3260.05     76.78 o 
   7  -1   1      304.18      298.63     14.70 o 
   8  -1   1        5.66       11.29      2.61 o 
   9  -1   1      114.71      118.00      4.58 o 
  10  -1   1       28.68       37.46      3.19 o 
  11  -1   1        0.03       -2.98      2.98 o 
 -11   0   1        3.89        2.57      1.91 o 
 -10   0   1       60.08       60.37      3.88 o 
  -9   0   1      143.77      140.35      5.49 o 
  -8   0   1        1.14        3.48      1.71 o 
  -7   0   1      163.52      183.61      5.29 o 
  -6   0   1       13.08       15.43      3.47 o 
  -5   0   1     2837.99     2859.62     45.93 o 
  -4   0   1      238.86      208.31      6.43 o 
  -3   0   1      594.19      619.64     14.90 o 
  -2   0   1      100.41       84.82      3.43 o 
  -1   0   1      736.19      730.43     24.91 o 
   1   0   1     4526.43     4680.21    115.17 o 
   2   0   1     1810.22     1797.08     23.44 o 
   3   0   1     1507.77     1568.44     20.67 o 
   4   0   1        8.59        5.83      1.22 o 
   5   0   1     1889.20     1901.51     42.29 o 
   6   0   1      210.87      231.75      5.68 o 
   7   0   1     1001.79      966.34     28.38 o 
   8   0   1       10.89        9.42      2.88 o 
   9   0   1       36.89       31.58      2.68 o 
  10   0   1       63.40       72.65      3.98 o 
  11   0   1       14.45       17.20      2.55 o 
 -11   1   1        1.80        1.03      2.06 o 
 -10   1   1      102.93      103.82      4.68 o 
  -9   1   1      134.96      130.92      5.02 o 
  -8   1   1     1879.91     1947.64     33.35 o 
  -7   1   1       35.74       28.92      2.32 o 
  -6   1   1     2994.59     2963.61     47.97 o 
  -5   1   1      188.30      199.44      4.91 o 
  -4   1   1     5936.42     5868.03     91.62 o 
  -3   1   1     2634.21     2760.08     50.90 o 
  -2   1   1     9053.09     9097.78    255.35 o 
  -1   1   1     6265.43     6927.12    108.04 o 
   0   1   1     5818.51     6018.31     96.51 o 
   1   1   1    16523.54    17566.88    281.18 o 
   2   1   1       45.97       32.77      1.51 o 
   3   1   1     3824.68     3761.47     48.56 o 
   4   1   1     2422.58     2629.57     34.45 o 
   5   1   1     3501.33     3528.36     48.22 o 
   6   1   1       54.81       64.82      1.97 o 
   7   1   1       10.07       16.30      2.26 o 
   8   1   1       83.82       94.50      3.81 o 
   9   1   1        5.74        7.52      1.87 o 
  10   1   1       28.87       25.53      2.85 o 
  11   1   1       10.33        9.76      2.49 o 
 -11   2   1        3.54        6.29      2.45 o 
 -10   2   1       60.78       60.97      3.84 o 
  -9   2   1        7.73        9.61      2.71 o 
  -8   2   1        1.03        0.23      1.53 o 
  -7   2   1       37.67       43.69      2.77 o 
  -6   2   1       77.42       67.98      3.01 o 
  -5   2   1      167.67      196.48      4.90 o 
  -4   2   1      533.77      511.78     13.32 o 
  -3   2   1       79.99      100.20      2.70 o 
  -2   2   1       41.28       36.20      1.91 o 
  -1   2   1    13186.65    14181.35    224.00 o 
   0   2   1     3113.47     3407.64     53.73 o 
   1   2   1     1907.41     2026.02     25.69 o 
   2   2   1    31190.97    31739.98    824.24 o 
   3   2   1     3073.38     3286.57     43.35 o 
   4   2   1      276.30      232.26      4.10 o 
   5   2   1      974.45     1006.43     16.51 o 
   6   2   1      275.95      252.78      6.16 o 
   7   2   1      512.09      514.32     10.71 o 
   8   2   1       13.38       15.15      2.80 o 
   9   2   1      138.57      148.07      5.26 o 
  10   2   1       31.11       26.41      2.78 o 
  11   2   1       46.57       62.15      4.13 o 
 -11   3   1       26.23       30.01      3.41 o 
 -10   3   1       33.49       44.10      6.28 o 
  -9   3   1      195.51      188.30      6.16 o 
  -8   3   1      166.90      168.35      5.41 o 
  -7   3   1      193.33      179.15      5.31 o 
  -6   3   1     1712.65     1740.80     29.44 o 
  -5   3   1       42.42       39.78      3.72 o 
  -4   3   1     5478.73     5385.96     84.42 o 
  -3   3   1      906.82     1026.72     17.27 o 
  -2   3   1     4183.56     4371.15    124.35 o 
  -1   3   1      286.64      315.86      8.44 o 
   1   3   1      106.78       82.83      1.90 o 
   2   3   1     3817.04     3780.23     60.02 o 
   3   3   1     1507.74     1456.45     28.15 o 
   4   3   1     1935.90     2042.51     27.36 o 
   5   3   1      400.21      418.98      8.67 o 
   6   3   1       44.05       52.86      2.85 o 
   7   3   1      204.00      201.20      5.91 o 
   8   3   1      102.77       90.90      4.04 o 
   9   3   1        0.00        2.49      1.75 o 
  10   3   1        8.22        4.69      1.89 o 
  11   3   1       38.04       36.13      4.20 o 
 -10   4   1        5.92        0.56      1.97 o 
  -9   4   1       13.42       18.20      2.44 o 
  -8   4   1       15.99       12.88      2.04 o 
  -7   4   1      107.73      122.79      4.38 o 
  -6   4   1        8.36        8.79      1.48 o 
  -5   4   1      859.40      854.18     15.51 o 
  -4   4   1       80.84       96.72      3.19 o 
  -3   4   1       30.26       40.44      1.94 o 
  -2   4   1       39.31       62.48      3.08 o 
  -1   4   1       10.04        3.38      1.00 o 
   0   4   1     1841.02     1807.01     40.82 o 
   1   4   1      364.52      376.62      7.12 o 
   2   4   1     3112.15     2710.43     60.57 o 
   3   4   1      212.00      223.31      7.47 o 
   4   4   1     8679.80     8608.18    187.52 o 
   5   4   1      367.39      393.77     17.80 o 
   6   4   1     1742.79     1818.71     63.04 o 
   7   4   1       14.70       19.36      2.25 o 
   8   4   1      275.19      290.33      7.83 o 
   9   4   1       52.80       56.86      3.69 o 
  10   4   1       38.45       51.31      3.75 o 
  11   4   1       19.73       23.62      3.14 o 
 -10   5   1        6.49        8.54      3.95 o 
  -9   5   1       73.46       72.91      3.95 o 
  -8   5   1       42.05       43.88      3.13 o 
  -7   5   1      145.57      139.60      7.62 o 
  -6   5   1      232.95      199.20      7.53 o 
  -5   5   1      614.77      603.41     11.84 o 
  -4   5   1      207.78      192.18      8.84 o 
  -3   5   1       21.35       19.66      1.54 o 
  -2   5   1      131.11      118.54      4.96 o 
  -1   5   1      130.63      161.06      5.83 o 
   0   5   1     2369.62     2219.63     28.58 o 
   1   5   1      944.92      861.57     39.50 o 
   2   5   1     2701.95     2556.60     58.00 o 
   3   5   1      430.56      394.45     11.69 o 
   4   5   1      779.98      737.17     19.45 o 
   5   5   1      125.27      122.99      6.03 o 
   6   5   1       17.57       27.86      3.75 o 
   7   5   1        3.59        9.07      2.81 o 
   8   5   1       12.50        7.00      2.78 o 
   9   5   1        3.05       -0.90      2.34 o 
  10   5   1       29.29       29.10      4.32 o 
  11   5   1        7.27       10.92      3.72 o 
  -9   6   1        1.08       -0.87      1.91 o 
  -8   6   1       25.06       30.38      2.97 o 
  -7   6   1       56.97       64.71      3.70 o 
  -6   6   1        1.03        1.72      1.33 o 
  -5   6   1      326.12      319.94      7.57 o 
  -4   6   1      101.61      118.04      3.95 o 
  -3   6   1      978.07     1018.54     25.45 o 
  -2   6   1      207.59      202.75      7.33 o 
  -1   6   1     1839.49     1775.00     41.29 o 
   0   6   1       95.01       90.57      3.25 o 
   1   6   1     1965.98     1934.30     65.66 o 
   2   6   1        2.42        9.04      2.11 o 
   3   6   1      883.78      870.91     22.74 o 
   4   6   1      728.76      740.35     20.06 o 
   5   6   1      373.66      361.97     11.95 o 
   6   6   1      862.74      875.80     23.91 o 
   7   6   1      155.20      160.39      7.73 o 
   8   6   1      135.20      137.05      7.60 o 
   9   6   1       21.65       33.38      4.59 o 
  10   6   1       65.60       77.95      6.50 o 
  -8   7   1        0.43        0.00      2.28 o 
  -7   7   1        6.61        6.86      2.58 o 
  -6   7   1       34.97       31.63      2.66 o 
  -5   7   1      343.25      313.89      7.74 o 
  -4   7   1       61.54       64.87      3.16 o 
  -3   7   1      173.79      186.08      7.50 o 
  -2   7   1      120.55      121.65      5.73 o 
  -1   7   1        1.67        8.71      2.24 o 
   0   7   1        1.26       -1.09      1.67 o 
   1   7   1      124.68      122.35      4.05 o 
   2   7   1        5.42       10.65      2.58 o 
   3   7   1       16.65       10.95      2.78 o 
   4   7   1       17.88       14.40      2.88 o 
   5   7   1       63.22       56.72      4.89 o 
   6   7   1        2.26        7.94      3.11 o 
   7   7   1      107.91      104.47      6.90 o 
   8   7   1        2.19       -1.47      2.75 o 
   9   7   1        0.87       -2.31      2.31 o 
  10   7   1        1.03        5.83      3.58 o 
  -7   8   1        5.96        8.17      2.98 o 
  -6   8   1       60.65       63.25      4.92 o 
  -5   8   1       30.82       43.06      4.12 o 
  -4   8   1       82.57       84.21      5.29 o 
  -3   8   1       40.61       47.51      3.98 o 
  -2   8   1      711.48      695.68     19.32 o 
  -1   8   1      183.38      191.42      5.52 o 
   0   8   1      448.37      457.12      9.79 o 
   1   8   1      264.63      241.66      9.31 o 
   2   8   1        1.82        4.72      2.44 o 
   3   8   1      149.31      161.83      7.60 o 
   4   8   1      112.05      110.97      6.36 o 
   5   8   1      155.81      145.53      7.67 o 
   6   8   1      108.36      113.61      7.13 o 
   7   8   1       56.52       62.11      5.76 o 
   8   8   1       40.79       44.64      5.49 o 
   9   8   1       26.90       39.41      5.42 o 
  -6   9   1        3.58        0.27      2.54 o 
  -5   9   1       23.81       18.52      3.38 o 
  -4   9   1        0.85        0.90      1.88 o 
  -3   9   1        3.54        1.44      1.94 o 
  -2   9   1        0.00       -1.25      1.30 o 
  -1   9   1       10.81       13.19      1.99 o 
   0   9   1        8.81        5.52      1.93 o 
   1   9   1       22.08       23.14      3.48 o 
   2   9   1       40.22       39.61      4.19 o 
   3   9   1        0.43        0.47      2.48 o 
   4   9   1       17.46        8.37      3.15 o 
   5   9   1        5.75        2.21      2.65 o 
   6   9   1        9.95        7.60      3.52 o 
   7   9   1       20.21       13.39      4.09 o 
   8   9   1        4.45        0.67      3.58 o 
  -5  10   1       25.47       23.67      3.85 o 
  -4  10   1       77.20       79.02      5.73 o 
  -3  10   1       31.62       30.06      3.01 o 
  -2  10   1       46.85       49.39      3.29 o 
  -1  10   1        0.13        0.14      1.67 o 
   0  10   1       78.39       78.52      5.63 o 
   1  10   1        9.15       14.57      3.42 o 
   2  10   1      100.34      103.03      6.76 o 
   3  10   1        5.19        3.08      3.01 o 
   4  10   1        9.73       12.39      3.35 o 
   5  10   1        0.39       -1.94      3.01 o 
   6  10   1       12.59        9.64      4.02 o 
   7  10   1       26.20       34.25      5.49 o 
  -3  11   1       21.81       22.28      2.96 o 
  -2  11   1        0.09       -0.46      1.91 o 
  -1  11   1        3.72        6.06      2.70 o 
   0  11   1        0.02       -0.37      2.61 o 
   1  11   1       57.76       61.91      5.89 o 
   2  11   1       13.58       12.89      3.65 o 
   3  11   1        0.09       -2.65      2.85 o 
   4  11   1       13.49       13.16      3.98 o 
   5  11   1        3.71       -0.44      3.31 o 
   0  12   1        6.16        4.99      3.08 o 
   1  12   1        0.02       -1.67      3.01 o 
   2  12   1        7.58       11.45      4.05 o 
  -4 -11   2        0.35       -1.67      3.48 o 
  -3 -11   2       65.96       73.80      6.56 o 
  -2 -11   2        0.44       -2.75      2.75 o 
  -1 -11   2       23.63       24.14      4.42 o 
   0 -11   2        4.81        1.61      2.98 o 
   1 -11   2       42.28       38.11      4.96 o 
  -6 -10   2        0.31       -0.67      3.42 o 
  -5 -10   2       20.92       22.87      4.52 o 
  -4 -10   2        0.34       -2.11      2.71 o 
  -3 -10   2       10.34        8.94      3.38 o 
  -2 -10   2       45.95       53.74      5.42 o 
  -1 -10   2       44.27       46.48      4.86 o 
   0 -10   2        0.07       -0.23      2.28 o 
   1 -10   2        3.30        0.74      2.51 o 
   2 -10   2        3.89        5.76      2.95 o 
  -7  -9   2       12.01        5.76      3.52 o 
  -6  -9   2       54.06       61.85      6.26 o 
  -5  -9   2       26.51       26.52      4.49 o 
  -4  -9   2       53.64       56.59      5.49 o 
  -3  -9   2       23.57       20.76      3.85 o 
  -2  -9   2      142.49      133.34      7.07 o 
  -1  -9   2      179.20      168.50      8.00 o 
   0  -9   2       45.82       51.10      4.75 o 
   1  -9   2       52.00       49.09      4.55 o 
   2  -9   2       32.58       34.15      8.97 o 
   3  -9   2       72.34       70.76      3.63 o 
  -8  -8   2        1.80       -2.61      2.61 o 
  -7  -8   2        1.03        1.98      3.18 o 
  -6  -8   2       52.66       48.52      5.42 o 
  -5  -8   2       50.21       46.24      5.02 o 
  -4  -8   2        2.97        2.14      2.65 o 
  -3  -8   2       10.39        8.47      2.71 o 
  -2  -8   2       61.77       57.79      4.75 o 
  -1  -8   2       26.45       32.65      3.78 o 
   0  -8   2      202.35      193.71      8.24 o 
   1  -8   2      170.55      164.58      7.37 o 
   2  -8   2       65.61       67.34      4.55 o 
   3  -8   2      139.61      138.18      4.72 o 
   4  -8   2       81.23       77.12      4.96 o 
   5  -8   2       35.25       37.70      4.52 o 
   6  -8   2        7.57        8.97      3.21 o 
   7  -8   2       24.08       26.15      4.79 o 
  -9  -7   2       19.67       20.19      4.22 o 
  -8  -7   2       16.03       18.18      4.09 o 
  -7  -7   2       67.45       64.66      5.39 o 
  -6  -7   2       69.49       77.99      5.63 o 
  -5  -7   2       78.73       83.75      5.56 o 
  -4  -7   2       81.46       72.43      5.19 o 
  -3  -7   2      187.68      174.59      7.70 o 
  -2  -7   2      703.43      710.11     19.59 o 
  -1  -7   2      169.59      151.92      6.63 o 
   0  -7   2      314.18      311.34     10.45 o 
   1  -7   2      281.40      262.08      6.35 o 
   2  -7   2      139.37      143.77      4.44 o 
   3  -7   2       42.36       45.41      3.72 o 
   4  -7   2       12.87       18.18      2.65 o 
   5  -7   2       60.57       55.96      3.15 o 
   6  -7   2        1.14        0.20      2.28 o 
   7  -7   2        1.18       -1.77      2.58 o 
   8  -7   2        0.03       -1.10      2.51 o 
 -10  -6   2        3.27        1.14      3.25 o 
  -9  -6   2        0.02        1.54      2.85 o 
  -8  -6   2        6.89        4.49      2.71 o 
  -7  -6   2       14.29       18.45      3.82 o 
  -6  -6   2       16.06       18.68      3.25 o 
  -5  -6   2       34.41       36.70      3.95 o 
  -4  -6   2       75.23       69.45      5.06 o 
  -3  -6   2      149.42      133.94      6.40 o 
  -2  -6   2      212.07      196.09      7.47 o 
  -1  -6   2      654.63      641.30     17.24 o 
   0  -6   2      328.49      296.14      9.58 o 
   1  -6   2       69.73       74.03      2.83 o 
   2  -6   2     1457.47     1452.47     23.84 o 
   3  -6   2      411.41      371.75     11.02 o 
   4  -6   2      767.50      782.74     20.22 o 
   5  -6   2      197.28      199.97      4.74 o 
   6  -6   2      198.45      182.61      5.61 o 
   7  -6   2       79.98       91.55      6.36 o 
   8  -6   2       89.85       83.31      6.46 o 
   9  -6   2        3.57       -0.03      3.31 o 
 -10  -5   2        8.64        9.88      3.58 o 
  -9  -5   2      126.64      114.32      7.17 o 
  -8  -5   2       61.70       74.70      5.52 o 
  -7  -5   2      517.47      514.36     16.17 o 
  -6  -5   2      214.65      217.05      8.91 o 
  -5  -5   2      282.99      322.39     11.08 o 
  -4  -5   2       63.25       65.56      4.59 o 
  -3  -5   2      943.71      939.92     23.67 o 
  -2  -5   2      829.98      749.36     19.32 o 
  -1  -5   2      122.02      132.37      5.42 o 
   0  -5   2      317.85      281.14      8.64 o 
   1  -5   2     1349.75     1405.06     22.62 o 
   2  -5   2       16.34       24.68      2.31 o 
   3  -5   2      104.57       89.50      4.12 o 
   4  -5   2        6.12        8.67      1.37 o 
   5  -5   2       26.05       21.12      1.98 o 
   6  -5   2       72.42       70.59      3.30 o 
   7  -5   2        6.72       10.01      3.08 o 
   8  -5   2        9.56        6.33      3.05 o 
   9  -5   2       20.66       15.50      4.05 o 
  10  -5   2        0.15       -0.44      3.35 o 
 -11  -4   2        4.30        4.75      3.25 o 
 -10  -4   2       24.11       32.15      4.62 o 
  -9  -4   2        0.48        0.07      2.34 o 
  -8  -4   2        1.14       -1.27      2.11 o 
  -7  -4   2       52.84       64.56      4.99 o 
  -6  -4   2      203.33      213.26      8.37 o 
  -5  -4   2      740.12      741.99     19.79 o 
  -4  -4   2      658.90      640.83     17.24 o 
  -3  -4   2     1777.33     1655.56     38.61 o 
  -2  -4   2       15.61       22.20      2.28 o 
  -1  -4   2     2566.20     2183.95     49.22 o 
   0  -4   2     1162.84     1208.50     28.19 o 
   1  -4   2     2507.31     2467.59     37.90 o 
   2  -4   2     5379.90     5979.08    130.09 o 
   3  -4   2     1243.12     1244.90     28.96 o 
   4  -4   2      313.47      315.26      6.69 o 
   5  -4   2      603.17      578.14      9.17 o 
   6  -4   2      377.23      376.67      8.36 o 
   7  -4   2      637.36      600.47     12.31 o 
   8  -4   2      221.03      203.49      9.41 o 
   9  -4   2        1.04       -0.20      2.51 o 
  10  -4   2       69.47       71.12      6.50 o 
 -11  -3   2        0.37        1.10      2.65 o 
 -10  -3   2       64.60       65.56      5.42 o 
  -9  -3   2       32.33       32.18      4.12 o 
  -8  -3   2       89.78       88.84      5.66 o 
  -7  -3   2      243.17      246.45      9.38 o 
  -6  -3   2        0.47        2.24      2.01 o 
  -5  -3   2      800.96      877.14     22.37 o 
  -4  -3   2      356.07      386.55     11.22 o 
  -3  -3   2      224.40      227.96      7.33 o 
  -2  -3   2       59.92       63.89      3.28 o 
  -1  -3   2       72.91       69.72      3.18 o 
   0  -3   2       39.57       39.41      2.28 o 
   1  -3   2     3566.34     3825.61     83.44 o 
   2  -3   2        8.01        9.84      1.31 o 
   3  -3   2      112.26      120.01      4.15 o 
   4  -3   2      177.44      177.57      3.56 o 
   5  -3   2      269.31      301.88      5.35 o 
   6  -3   2       25.83       20.32      1.85 o 
   7  -3   2       24.68       25.12      2.83 o 
   8  -3   2       19.28       21.64      3.85 o 
   9  -3   2        6.01        8.84      3.28 o 
  10  -3   2        2.83        2.98      3.15 o 
  11  -3   2       29.78       35.33      5.63 o 
 -11  -2   2       18.03       18.09      2.89 o 
 -10  -2   2       23.54       28.51      3.87 o 
  -9  -2   2       25.13       28.66      3.70 o 
  -8  -2   2      284.99      285.92      9.81 o 
  -7  -2   2      748.84      765.52     14.98 o 
  -6  -2   2      874.33      791.39     14.87 o 
  -5  -2   2      384.48      323.50     14.88 o 
  -4  -2   2     1062.92     1033.74     24.81 o 
  -3  -2   2     4223.79     4308.93     94.56 o 
  -2  -2   2     2233.53     2106.83     47.01 o 
  -1  -2   2     7825.05     8012.48    174.72 o 
   1  -2   2    12909.44    12946.94    282.11 o 
   2  -2   2     3332.30     3526.47     55.76 o 
   3  -2   2     4070.79     4316.31    125.90 o 
   4  -2   2     1945.06     2158.25     30.71 o 
   5  -2   2     3901.64     3705.46     48.37 o 
   6  -2   2       15.44       12.82      2.54 o 
   7  -2   2      614.72      614.79     12.18 o 
   8  -2   2        2.56        1.78      1.37 o 
   9  -2   2       98.96      106.81      4.31 o 
  10  -2   2       26.33       26.15      4.42 o 
  11  -2   2        0.19       -1.81      3.21 o 
 -11  -1   2       28.68       29.29      3.21 o 
 -10  -1   2       31.86       34.72      3.24 o 
  -9  -1   2        0.59        0.97      1.41 o 
  -8  -1   2      311.31      300.37      7.78 o 
  -7  -1   2      168.18      156.50      4.93 o 
  -6  -1   2      558.29      621.05     13.80 o 
  -5  -1   2      312.93      321.96      7.05 o 
  -4  -1   2      382.06      413.59     11.35 o 
  -3  -1   2       12.39       16.56      1.25 o 
  -2  -1   2     1173.55     1183.39     26.85 o 
  -1  -1   2     1153.68     1297.47     29.00 o 
   0  -1   2        6.62        9.88      1.37 o 
   1  -1   2     1447.39     1560.91     25.12 o 
   2  -1   2     3190.67     3594.46     56.62 o 
   3  -1   2      146.55      175.38      3.04 o 
   4  -1   2      424.07      364.28      7.55 o 
   5  -1   2      485.69      504.34      7.62 o 
   6  -1   2      591.03      572.74     14.57 o 
   7  -1   2      263.83      257.99      6.39 o 
   8  -1   2      238.27      248.12      6.54 o 
   9  -1   2       25.87       21.99      2.34 o 
  10  -1   2        3.18        3.01      2.65 o 
  11  -1   2       21.14       25.88      5.12 o 
 -11   0   2       38.09       49.87      3.95 o 
 -10   0   2       74.55       78.90      4.17 o 
  -9   0   2      312.12      309.32      8.99 o 
  -8   0   2      882.22      836.88     27.71 o 
  -7   0   2      762.88      756.25     14.57 o 
  -6   0   2     1004.60     1010.57     18.08 o 
  -5   0   2     1282.24     1261.05     21.48 o 
  -4   0   2     4494.32     4507.49    120.38 o 
  -3   0   2     2014.67     2003.95     32.62 o 
  -2   0   2     9255.76     9455.71    174.21 o 
  -1   0   2     3047.13     3127.58     49.38 o 
   0   0   2     2420.68     2672.09     59.44 o 
   1   0   2       35.64       29.75      2.08 o 
   2   0   2     6805.55     6921.97     89.18 o 
   3   0   2     4265.10     4375.05     56.30 o 
   4   0   2     1166.14     1146.75     15.57 o 
   5   0   2     3231.40     3273.76     42.75 o 
   6   0   2      437.94      445.67     12.20 o 
   7   0   2      610.82      605.92     11.94 o 
   8   0   2       81.91       87.50      3.64 o 
   9   0   2       13.21       12.41      3.31 o 
  10   0   2       24.48       19.55      3.18 o 
  11   0   2       15.01       17.58      4.25 o 
 -11   1   2       58.05       56.93      4.01 o 
 -10   1   2       16.42       21.68      2.73 o 
  -9   1   2       34.17       45.64      3.20 o 
  -8   1   2      221.52      227.23      6.53 o 
  -7   1   2       23.45       27.45      2.38 o 
  -6   1   2      618.24      640.62     12.32 o 
  -5   1   2     1585.49     1506.74     25.25 o 
  -4   1   2      623.91      628.95     11.32 o 
  -3   1   2     2477.95     2335.13     37.11 o 
  -2   1   2      483.67      527.76      7.32 o 
  -1   1   2     5586.74     5728.55     74.25 o 
   0   1   2      760.20      801.56     32.88 o 
   1   1   2     4008.08     3962.73     73.09 o 
   2   1   2     4476.87     4658.64     59.81 o 
   3   1   2     1556.98     1644.27     24.33 o 
   4   1   2       30.43       19.68      2.95 o 
   5   1   2      218.07      205.91      4.34 o 
   6   1   2      586.55      568.15     15.61 o 
   7   1   2       66.01       68.02      3.17 o 
   8   1   2      148.62      148.63      4.78 o 
   9   1   2       56.03       55.41      3.25 o 
  10   1   2       78.69       79.00      4.01 o 
  11   1   2       37.71       42.56      5.86 o 
 -11   2   2        9.72        6.19      2.61 o 
 -10   2   2       97.58       97.14      4.70 o 
  -9   2   2      140.47      165.94      5.77 o 
  -8   2   2      689.42      652.06     29.40 o 
  -7   2   2     1264.92     1327.71     23.41 o 
  -6   2   2       80.68       64.39      2.95 o 
  -5   2   2     4572.72     4659.61     73.65 o 
  -4   2   2     1054.09     1204.56     20.26 o 
  -3   2   2     4681.76     4683.12     73.19 o 
  -2   2   2     1604.10     1807.04     27.11 o 
  -1   2   2        2.82        4.68      0.81 o 
   0   2   2     4696.17     4831.92     75.85 o 
   1   2   2     1157.55     1341.17     32.19 o 
   2   2   2     2873.35     3212.91     41.54 o 
   3   2   2      508.96      498.45     11.03 o 
   4   2   2      712.55      713.79     10.28 o 
   5   2   2      456.87      449.71      7.13 o 
   6   2   2      135.47      111.53      2.87 o 
   7   2   2       14.68       10.16      1.82 o 
   8   2   2       32.43       34.04      2.69 o 
   9   2   2        0.13        0.06      1.44 o 
  10   2   2       31.33       26.56      5.84 o 
  11   2   2        3.52        3.73      2.22 o 
 -11   3   2       24.37       23.94      3.22 o 
 -10   3   2        6.76       14.04      2.54 o 
  -9   3   2      167.43      152.20      5.51 o 
  -8   3   2        7.90       10.77      1.94 o 
  -7   3   2       59.70       61.09      3.10 o 
  -6   3   2     1627.43     1630.14     27.72 o 
  -5   3   2       22.65       25.54      5.89 o 
  -4   3   2     1029.06     1020.60     20.88 o 
  -3   3   2     1965.15     1973.52     31.80 o 
  -2   3   2     1405.63     1406.01     22.79 o 
  -1   3   2      726.84      685.30     17.91 o 
   0   3   2     4639.55     4998.58    103.45 o 
   1   3   2     9260.36     9072.40    138.15 o 
   2   3   2     1774.98     2016.56     37.13 o 
   3   3   2     1195.84     1071.24     24.39 o 
   4   3   2      763.73      718.44     10.55 o 
   5   3   2     2014.22     1970.92     49.11 o 
   6   3   2      273.39      280.48      5.67 o 
   7   3   2      306.88      325.57     15.20 o 
   8   3   2      228.93      223.36     11.67 o 
   9   3   2       32.99       35.15      5.17 o 
  10   3   2       73.01       76.38      4.11 o 
  11   3   2        2.72        4.26      2.13 o 
 -10   4   2      156.15      165.99      8.40 o 
  -9   4   2       21.26       19.09      2.54 o 
  -8   4   2      195.00      188.88     10.56 o 
  -7   4   2       19.69       18.71      2.88 o 
  -6   4   2      462.56      455.71      9.68 o 
  -5   4   2     1380.57     1358.70     23.32 o 
  -4   4   2      708.72      721.11     13.13 o 
  -3   4   2      298.25      275.99      5.86 o 
  -2   4   2      838.24      892.26     15.15 o 
  -1   4   2      958.30      953.55     22.74 o 
   0   4   2       92.09      100.41      2.86 o 
   1   4   2     3753.18     3695.06     46.87 o 
   2   4   2       12.75       22.71      2.23 o 
   3   4   2      701.30      895.95     15.87 o 
   4   4   2     1990.27     1997.65     41.34 o 
   5   4   2      355.50      396.80      8.34 o 
   6   4   2       63.62       69.82      3.31 o 
   7   4   2      106.58       96.53      4.42 o 
   8   4   2        1.61       -0.38      1.68 o 
   9   4   2       26.86       22.65      5.59 o 
  10   4   2       14.92       19.84      2.68 o 
  11   4   2       32.74       37.47      3.54 o 
 -10   5   2       51.25       54.78      4.10 o 
  -9   5   2        1.20       -0.10      1.70 o 
  -8   5   2       17.04       21.91      2.46 o 
  -7   5   2       57.29       63.68      3.33 o 
  -6   5   2      308.29      308.14      8.54 o 
  -5   5   2       17.52       19.20      1.87 o 
  -4   5   2     3445.99     3412.03     69.83 o 
  -3   5   2       18.50       23.21      1.65 o 
  -2   5   2     3695.91     3665.79     81.54 o 
  -1   5   2     3452.47     3659.99     81.23 o 
   0   5   2     3593.70     3384.68     75.17 o 
   1   5   2      360.59      348.04      7.06 o 
   2   5   2     1911.62     1938.30     32.31 o 
   3   5   2     1020.95      934.07     16.81 o 
   4   5   2      729.34      700.74     18.55 o 
   5   5   2     1686.43     1648.02     39.45 o 
   6   5   2      122.23      127.68      6.50 o 
   7   5   2      960.63      980.67     25.85 o 
   8   5   2       13.81       16.95      2.40 o 
   9   5   2      127.17      126.25      5.18 o 
  10   5   2       10.13       17.11      3.78 o 
  11   5   2        4.05        7.13      3.68 o 
  -9   6   2        0.10       -1.98      2.48 o 
  -8   6   2      125.01      125.39      4.96 o 
  -7   6   2       18.32       11.57      2.09 o 
  -6   6   2      340.86      312.11      7.74 o 
  -5   6   2       49.93       51.40      4.57 o 
  -4   6   2      279.96      278.12      6.61 o 
  -3   6   2      153.10      164.55      4.56 o 
  -2   6   2      130.73      124.26      5.52 o 
  -1   6   2       55.38       48.82      3.35 o 
   0   6   2      252.19      263.19      4.95 o 
   1   6   2      561.60      530.77     13.28 o 
   2   6   2     1306.97     1307.15     31.84 o 
   3   6   2      187.25      181.22      7.20 o 
   4   6   2      195.77      215.17      8.37 o 
   5   6   2       90.35       85.86      5.39 o 
   6   6   2     1131.13     1138.02     29.40 o 
   7   6   2        3.70        5.96      2.85 o 
   8   6   2       38.92       43.87      4.55 o 
   9   6   2       10.04        5.36      2.61 o 
  10   6   2        8.22       10.21      3.48 o 
  -9   7   2       20.73       23.91      4.09 o 
  -8   7   2       11.52       11.45      2.95 o 
  -7   7   2       75.95       91.21      5.79 o 
  -6   7   2       37.89       45.00      4.05 o 
  -5   7   2      309.02      294.87     10.72 o 
  -4   7   2      553.03      551.90     16.21 o 
  -3   7   2      515.13      494.71     10.11 o 
  -2   7   2     1389.87     1330.39     32.55 o 
  -1   7   2      189.21      206.07      7.63 o 
   0   7   2     1373.67     1319.92     22.37 o 
   1   7   2      193.10      185.21      5.21 o 
   2   7   2     1668.58     1691.49     40.75 o 
   3   7   2       14.93       11.38      2.78 o 
   4   7   2      705.22      709.51     19.86 o 
   5   7   2      100.65      123.26      6.56 o 
   6   7   2       92.07       94.13      6.19 o 
   7   7   2      185.33      201.55      9.17 o 
   8   7   2       43.51       47.38      5.19 o 
   9   7   2       39.52       53.94      5.69 o 
  10   7   2        7.94       12.46      3.92 o 
  -8   8   2       13.55        9.21      3.35 o 
  -7   8   2        5.56        2.41      2.75 o 
  -6   8   2        9.24        3.28      2.41 o 
  -5   8   2        0.22        3.05      2.04 o 
  -4   8   2      104.91       84.75      5.32 o 
  -3   8   2      119.68      120.11      6.09 o 
  -2   8   2       97.54       82.98      4.96 o 
  -1   8   2      306.13      317.55      7.58 o 
   0   8   2       20.52       18.33      2.19 o 
   1   8   2       51.68       55.23      3.09 o 
   2   8   2        9.45       12.26      2.95 o 
   3   8   2       18.59       27.56      3.75 o 
   4   8   2       81.88       75.47      5.49 o 
   5   8   2       70.00       64.99      5.32 o 
   6   8   2        4.84        5.52      3.01 o 
   7   8   2       53.32       42.26      5.09 o 
   8   8   2      156.05      148.91      8.54 o 
   9   8   2        0.13        0.07      3.18 o 
  -7   9   2       19.79       12.49      3.35 o 
  -6   9   2        0.59       -2.21      2.24 o 
  -5   9   2       89.93       83.38      5.69 o 
  -4   9   2       63.61       61.55      4.82 o 
  -3   9   2      429.25      398.13     13.39 o 
  -2   9   2      276.53      252.91      9.84 o 
  -1   9   2       74.59       80.60      3.79 o 
   0   9   2      131.46      127.04      4.75 o 
   1   9   2      123.08      128.35      7.00 o 
   2   9   2      169.57      168.29      8.17 o 
   3   9   2      117.60      119.01      6.86 o 
   4   9   2       46.84       50.33      4.96 o 
   5   9   2        3.56        8.20      3.45 o 
   6   9   2       76.43       82.14      6.40 o 
   7   9   2        0.70        1.00      2.81 o 
   8   9   2       12.60       21.66      4.39 o 
  -5  10   2        0.58       -1.31      2.51 o 
  -4  10   2        0.04        0.03      2.24 o 
  -3  10   2        0.26        0.60      2.38 o 
  -2  10   2        0.05       -1.42      1.42 o 
  -1  10   2       15.43       15.33      2.34 o 
   0  10   2       11.64       11.00      2.26 o 
   1  10   2       75.84       65.76      5.39 o 
   2  10   2       25.62       29.60      4.25 o 
   3  10   2       92.68       86.29      6.33 o 
   4  10   2       37.98       28.56      4.32 o 
   5  10   2       32.50       38.61      4.96 o 
   6  10   2        0.04       -2.91      2.91 o 
   7  10   2       45.52       49.86      5.83 o 
  -4  11   2       21.22       20.06      3.03 o 
  -3  11   2        9.62        7.86      2.31 o 
  -2  11   2       14.97        9.38      2.36 o 
  -1  11   2       61.58       67.81      6.66 o 
   0  11   2       17.13       16.61      4.02 o 
   1  11   2       33.32       35.90      4.99 o 
   2  11   2        0.23       -0.67      2.61 o 
   3  11   2       23.99       25.88      4.49 o 
   4  11   2        0.39       -2.91      2.91 o 
   5  11   2        8.56       15.64      3.98 o 
   0  12   2       11.64        9.58      3.85 o 
   1  12   2        2.28       -2.88      2.88 o 
   2  12   2       28.04       30.34      4.89 o 
  -3 -11   3        1.64        5.06      3.45 o 
  -2 -11   3        2.34        1.27      3.28 o 
  -1 -11   3        3.20        2.88      3.28 o 
   0 -11   3        5.43       11.75      3.72 o 
  -6 -10   3        6.94        6.83      3.75 o 
  -5 -10   3        5.82        8.94      3.42 o 
  -4 -10   3       22.80       27.06      4.72 o 
  -3 -10   3       22.37       20.69      4.22 o 
  -2 -10   3        0.10       -0.74      2.58 o 
  -1 -10   3        0.08        0.07      2.51 o 
   0 -10   3       75.55       83.78      6.06 o 
   1 -10   3       12.29       13.16      3.35 o 
  -7  -9   3        0.72        1.44      3.58 o 
  -6  -9   3        8.10        0.74      3.28 o 
  -5  -9   3       17.73       14.60      3.92 o 
  -4  -9   3        2.00        1.24      2.71 o 
  -3  -9   3        3.90        6.26      3.08 o 
  -2  -9   3        0.01       -0.20      2.48 o 
  -1  -9   3      112.87      111.84      6.63 o 
   0  -9   3        1.17        1.57      2.14 o 
   1  -9   3        0.24       -2.08      2.11 o 
   2  -9   3        6.57       13.33      3.18 o 
   4  -9   3       27.55       24.21      4.42 o 
  -8  -8   3        1.11       -0.84      3.15 o 
  -7  -8   3       61.20       69.08      6.13 o 
  -6  -8   3      112.97      107.22      7.03 o 
  -5  -8   3       20.05       24.91      4.12 o 
  -4  -8   3       27.53       30.30      4.12 o 
  -3  -8   3       53.55       51.80      4.72 o 
  -2  -8   3      193.47      178.54      8.07 o 
  -1  -8   3       13.12       10.58      2.85 o 
   0  -8   3       10.17       10.25      2.61 o 
   1  -8   3       40.17       43.83      3.98 o 
   2  -8   3      195.32      198.71      5.65 o 
   3  -8   3        8.44        6.38      1.73 o 
   4  -8   3      169.71      178.21      9.11 o 
   5  -8   3       10.30        5.93      3.08 o 
   6  -8   3       10.04        7.47      3.08 o 
   7  -8   3        4.21        8.20      3.75 o 
  -9  -7   3        1.38        0.77      3.31 o 
  -8  -7   3        6.06        4.96      3.18 o 
  -7  -7   3        0.02       -0.03      2.71 o 
  -6  -7   3       88.36       94.09      6.19 o 
  -5  -7   3       57.54       55.89      4.86 o 
  -4  -7   3      145.25      146.70      7.20 o 
  -3  -7   3      115.12      109.80      6.06 o 
  -2  -7   3       66.99       67.57      4.79 o 
  -1  -7   3      253.80      247.29      9.14 o 
   0  -7   3      141.82      127.18      5.96 o 
   1  -7   3      719.25      693.47     18.85 o 
   2  -7   3        3.35        1.43      1.62 o 
   3  -7   3      391.84      386.85      8.36 o 
   4  -7   3      112.85      105.71      4.13 o 
   5  -7   3      227.52      216.31      9.64 o 
   6  -7   3       27.95       31.71      4.25 o 
   7  -7   3       12.72       18.65      4.09 o 
   8  -7   3       55.72       67.04      6.70 o 
 -10  -6   3       34.71       36.30      5.16 o 
  -9  -6   3       42.70       47.82      5.32 o 
  -8  -6   3       39.17       37.57      4.62 o 
  -7  -6   3       62.01       67.30      5.59 o 
  -6  -6   3       25.14       22.94      3.65 o 
  -5  -6   3      119.27      120.24      6.66 o 
  -4  -6   3      341.11      331.47     11.38 o 
  -3  -6   3      842.36      798.21     21.16 o 
  -2  -6   3        0.87        0.67      1.84 o 
  -1  -6   3      801.23      766.33     20.12 o 
   0  -6   3       10.12       10.41      2.14 o 
   1  -6   3        0.66       -0.27      1.04 o 
   2  -6   3       31.79       34.68      2.21 o 
   3  -6   3       15.99       10.51      1.91 o 
   4  -6   3        0.02        0.33      1.31 o 
   5  -6   3       62.93       50.63      2.57 o 
   6  -6   3       28.32       35.69      4.39 o 
   7  -6   3        1.30        0.90      2.51 o 
   8  -6   3        5.10        6.70      3.31 o 
   9  -6   3       43.77       38.64      5.59 o 
 -10  -5   3        6.75       15.77      4.02 o 
  -9  -5   3       38.32       89.27      6.43 o 
  -8  -5   3       66.50       73.53      5.73 o 
  -7  -5   3        4.08        3.72      2.41 o 
  -6  -5   3      821.95      875.36     23.74 o 
  -5  -5   3      161.85      145.76      6.76 o 
  -4  -5   3      743.20      734.93     19.89 o 
  -3  -5   3      167.62      166.19      6.86 o 
  -2  -5   3     2023.15     1989.10     45.97 o 
  -1  -5   3      747.77      701.14     18.12 o 
   0  -5   3     2200.13     2130.71     48.59 o 
   1  -5   3      113.67       91.75      2.96 o 
   2  -5   3     2321.06     2321.89     36.15 o 
   3  -5   3     1464.60     1446.41     24.64 o 
   4  -5   3      227.24      227.83      8.56 o 
   5  -5   3      442.80      443.37      7.76 o 
   6  -5   3      295.25      286.06     11.22 o 
   7  -5   3      160.19      151.35      8.00 o 
   8  -5   3       86.71      104.91      7.10 o 
   9  -5   3        5.49       11.05      3.85 o 
  10  -5   3        7.77       10.45      4.22 o 
 -11  -4   3       19.25       20.59      4.42 o 
 -10  -4   3       34.43       46.58      5.32 o 
  -9  -4   3       22.72       25.78      3.98 o 
  -8  -4   3      214.61      206.53      9.17 o 
  -7  -4   3      258.91      264.20     10.18 o 
  -6  -4   3       66.82       73.06      5.06 o 
  -5  -4   3       37.80       37.70      3.55 o 
  -4  -4   3      104.37       98.75      5.12 o 
  -3  -4   3      657.62      645.86     17.01 o 
  -2  -4   3      932.63      951.07     23.14 o 
  -1  -4   3       75.69       77.75      3.78 o 
   0  -4   3      176.97      173.02      5.79 o 
   1  -4   3       62.48       58.01      2.98 o 
   2  -4   3      200.06      186.01      5.83 o 
   3  -4   3      141.07      119.66      3.46 o 
   4  -4   3       45.76       53.28      2.36 o 
   5  -4   3       21.78       17.54      1.37 o 
   6  -4   3       13.10        9.18      1.59 o 
   7  -4   3      111.07      112.01      6.80 o 
   8  -4   3       13.43       10.25      3.52 o 
   9  -4   3       35.06       35.56      4.92 o 
  10  -4   3        0.14        0.80      3.21 o 
 -11  -3   3       26.90       39.88      4.99 o 
 -10  -3   3        2.30        0.80      2.54 o 
  -9  -3   3       61.27       71.02      5.42 o 
  -8  -3   3       63.96       77.72      5.39 o 
  -7  -3   3     2118.25     2167.77     51.37 o 
  -6  -3   3      971.08     1017.07     26.02 o 
  -5  -3   3      948.94      918.82     23.31 o 
  -4  -3   3      737.13      723.88     18.65 o 
  -3  -3   3     2573.96     2498.64     56.29 o 
  -2  -3   3     1628.65     1598.83     36.63 o 
  -1  -3   3     5026.39     5166.07    112.68 o 
   0  -3   3     2137.41     1995.19     44.50 o 
   1  -3   3     5035.61     5059.14     80.50 o 
   2  -3   3     1363.25     1446.59     23.86 o 
   3  -3   3     3471.92     3594.59     73.08 o 
   4  -3   3     1075.16     1068.59     21.60 o 
   5  -3   3      296.65      283.08      5.17 o 
   6  -3   3      144.72      144.15      4.26 o 
   7  -3   3      205.74      215.75      5.81 o 
   8  -3   3      397.84      359.16     13.39 o 
   9  -3   3       14.39       14.06      3.48 o 
  10  -3   3        0.95       -1.94      2.71 o 
 -11  -2   3       38.69       31.78      4.75 o 
 -10  -2   3        8.95        7.20      2.71 o 
  -9  -2   3       52.95       54.55      4.72 o 
  -8  -2   3       60.60       62.88      4.79 o 
  -7  -2   3      297.65      301.50     10.55 o 
  -6  -2   3      391.78      414.01     12.46 o 
  -5  -2   3     1083.46     1124.59     27.42 o 
  -4  -2   3      138.36      127.31      5.19 o 
  -3  -2   3      359.98      380.39     10.45 o 
  -2  -2   3     1930.75     1860.18     41.79 o 
  -1  -2   3       38.85       34.22      2.08 o 
   0  -2   3      136.50      132.20      3.98 o 
   1  -2   3     1335.61     1438.39     18.48 o 
   2  -2   3     1454.86     1510.06     38.44 o 
   3  -2   3     1209.09     1260.76     20.71 o 
   4  -2   3     1199.92     1290.03     17.69 o 
   5  -2   3        0.52        2.40      0.76 o 
   6  -2   3      110.06      108.93      7.18 o 
   7  -2   3       22.68       19.76      2.98 o 
   8  -2   3      211.72      215.41      9.54 o 
   9  -2   3       58.31       63.45      5.59 o 
  10  -2   3       52.59       49.96      5.76 o 
  11  -2   3        4.86        5.36      3.48 o 
 -11  -1   3       22.43       18.61      2.98 o 
 -10  -1   3        6.75        4.78      1.98 o 
  -9  -1   3      228.34      223.21      6.79 o 
  -8  -1   3      387.42      403.85     21.35 o 
  -7  -1   3     1605.58     1487.29     54.11 o 
  -6  -1   3      578.62      587.23     12.91 o 
  -5  -1   3     3182.77     3166.31     58.11 o 
  -4  -1   3     3285.56     3368.39     53.74 o 
  -3  -1   3     4010.75     4369.91    112.11 o 
  -2  -1   3     5412.78     5487.87     89.02 o 
  -1  -1   3    14071.99    14180.57    224.63 o 
   0  -1   3      672.73      778.56     16.83 o 
   1  -1   3     8720.05     8754.14    139.64 o 
   2  -1   3     4047.16     4288.77     67.69 o 
   3  -1   3     2299.46     2353.06     37.49 o 
   4  -1   3     1323.92     1248.15     17.01 o 
   5  -1   3      183.66      193.77      4.05 o 
   6  -1   3      647.17      627.56      9.49 o 
   7  -1   3        3.64        2.69      1.18 o 
   8  -1   3       20.26       22.90      2.10 o 
   9  -1   3        0.01        1.04      2.41 o 
  10  -1   3       66.87       74.74      6.56 o 
  11  -1   3        0.37        2.65      3.28 o 
 -11   0   3        7.03        1.14      2.53 o 
 -10   0   3       10.98        8.60      2.05 o 
  -9   0   3       10.64        9.15      2.09 o 
  -8   0   3      262.28      263.16      7.50 o 
  -7   0   3      222.07      237.00      6.35 o 
  -6   0   3      292.45      287.97      6.80 o 
  -5   0   3      272.35      288.37      6.44 o 
  -4   0   3        2.30        5.32      0.99 o 
  -3   0   3      120.92      148.17      2.78 o 
  -2   0   3     3481.11     3553.58     81.20 o 
  -1   0   3      702.55      652.89     11.02 o 
   0   0   3      552.62      572.20     26.29 o 
   1   0   3     8762.81     8958.63    206.60 o 
   2   0   3     2359.12     2433.29     52.64 o 
   3   0   3      939.96      929.37     12.67 o 
   4   0   3      703.42      786.33     11.03 o 
   5   0   3     2239.07     2131.65     33.91 o 
   6   0   3      836.67      871.57     12.58 o 
   7   0   3      512.11      502.64     10.24 o 
   8   0   3       95.76       92.71      3.72 o 
   9   0   3      140.23      141.72      5.00 o 
  10   0   3       38.32       31.21      4.52 o 
  11   0   3       31.83       27.49      4.72 o 
 -11   1   3       20.46       18.27      2.83 o 
 -10   1   3      168.62      166.33      5.98 o 
  -9   1   3        5.57        5.12      2.83 o 
  -8   1   3       35.17       38.20      4.14 o 
  -7   1   3      263.19      242.14      6.47 o 
  -6   1   3     1777.12     1821.20     30.60 o 
  -5   1   3      634.65      636.24     11.92 o 
  -4   1   3     4206.38     4411.65     69.43 o 
  -3   1   3    10081.02    10440.02    134.04 o 
  -2   1   3      653.68      645.74     20.48 o 
  -1   1   3     7089.56     7728.48    264.18 o 
   0   1   3       75.83       92.30      2.09 o 
   1   1   3    13378.22    14260.13    357.08 o 
   2   1   3      203.76      141.25      3.42 o 
   3   1   3      805.57      767.48     18.95 o 
   4   1   3        1.15        3.58      1.28 o 
   5   1   3      426.05      412.22      6.55 o 
   6   1   3       18.40       19.02      1.52 o 
   7   1   3      148.74      146.51      4.87 o 
   8   1   3       14.69       12.21      1.82 o 
   9   1   3       24.73       19.93      2.25 o 
  10   1   3        3.53       -0.87      2.41 o 
  11   1   3        1.03       -0.40      3.21 o 
 -11   2   3       11.75       14.28      2.82 o 
 -10   2   3       95.54       90.03      6.90 o 
  -9   2   3       14.13       11.51      2.49 o 
  -8   2   3       29.06       39.43      3.97 o 
  -7   2   3      131.28      121.35      4.32 o 
  -6   2   3      174.14      181.21      5.09 o 
  -5   2   3        1.26        1.34      1.36 o 
  -4   2   3     1399.86     1329.04     22.22 o 
  -3   2   3     1842.55     1961.28     25.85 o 
  -2   2   3      538.15      501.36      7.14 o 
  -1   2   3     2296.96     2289.68     29.77 o 
   0   2   3    14100.19    15008.66    595.38 o 
   1   2   3      245.78      318.21      9.05 o 
   2   2   3       30.17       48.22      2.87 o 
   3   2   3     5790.39     5876.33     79.51 o 
   4   2   3     1728.45     1699.87     29.44 o 
   5   2   3     1595.85     1595.48     21.73 o 
   6   2   3      530.75      557.19      8.80 o 
   7   2   3     1697.28     1712.28     29.11 o 
   8   2   3      465.35      461.02     13.56 o 
   9   2   3      167.86      170.56      5.61 o 
  10   2   3       20.36       19.25      2.43 o 
  11   2   3       73.64       76.55      6.90 o 
 -11   3   3       24.40       23.85      3.20 o 
 -10   3   3       68.97       71.19      4.19 o 
  -9   3   3      168.29      160.08      7.07 o 
  -8   3   3      138.99      144.67      5.09 o 
  -7   3   3        0.49        2.91      1.38 o 
  -6   3   3       95.37       97.29      3.63 o 
  -5   3   3       90.98       87.56      3.25 o 
  -4   3   3     4080.31     4167.09     65.84 o 
  -3   3   3      438.12      520.37      7.69 o 
  -2   3   3      429.30      448.19      6.63 o 
  -1   3   3     2461.43     2429.64     31.70 o 
   0   3   3      388.77      362.13      6.83 o 
   1   3   3      791.02      784.66     13.48 o 
   2   3   3       78.20       94.07      2.09 o 
   3   3   3      104.19      147.04      2.99 o 
   4   3   3      255.87      295.74      8.00 o 
   5   3   3      153.82      137.72      3.38 o 
   6   3   3      312.65      319.16      6.12 o 
   7   3   3       10.82       14.62      1.46 o 
   8   3   3        7.60        6.30      3.00 o 
   9   3   3       24.55       29.19      2.77 o 
  10   3   3       10.62        9.44      5.26 o 
  11   3   3        0.35       -2.68      2.68 o 
 -10   4   3        6.31       -1.02      1.90 o 
  -9   4   3        9.44       15.85      2.44 o 
  -8   4   3        2.01        6.61      1.73 o 
  -7   4   3       28.47       39.05      2.72 o 
  -6   4   3      372.12      390.01      8.67 o 
  -5   4   3     1513.19     1477.98     25.15 o 
  -4   4   3      210.06      214.62      5.20 o 
  -3   4   3     3189.44     3223.92     63.15 o 
  -2   4   3     3745.07     3882.55     50.33 o 
  -1   4   3     3610.99     3839.01     49.76 o 
   0   4   3     4772.10     4829.42     76.47 o 
   1   4   3     1620.11     1744.81     34.12 o 
   2   4   3     7114.37     6917.51    109.03 o 
   3   4   3        3.27        5.55      0.86 o 
   4   4   3        5.59       18.19      1.71 o 
   5   4   3     1062.81     1113.69     16.02 o 
   6   4   3     1837.47     1889.46     26.12 o 
   7   4   3       75.26       71.90      2.67 o 
   8   4   3      375.09      365.08     13.41 o 
   9   4   3      169.20      150.30     11.10 o 
  10   4   3       31.48       33.08      3.17 o 
  11   4   3       18.77       27.74      3.23 o 
 -10   5   3       21.05       20.97      3.06 o 
  -9   5   3       63.62       61.90      4.37 o 
  -8   5   3       16.20       12.31      3.08 o 
  -7   5   3      311.58      303.06     10.55 o 
  -6   5   3       82.70       72.71      3.29 o 
  -5   5   3       37.80       34.77      2.31 o 
  -4   5   3        0.27       -0.16      1.31 o 
  -3   5   3       50.83       48.40      2.16 o 
  -2   5   3      203.32      185.86      4.35 o 
  -1   5   3      151.05      159.06      4.24 o 
   0   5   3      253.35      208.54      5.01 o 
   1   5   3     1115.29     1084.67     15.11 o 
   2   5   3      466.78      425.63      8.74 o 
   3   5   3     1662.97     1643.20     27.87 o 
   4   5   3       36.02       51.34      2.74 o 
   5   5   3      448.11      392.11     17.51 o 
   6   5   3      211.37      199.74      5.33 o 
   7   5   3        2.61        0.62      1.59 o 
   8   5   3       64.56       58.44      3.47 o 
   9   5   3        3.95        0.69      1.78 o 
  10   5   3        0.66       -0.14      1.76 o 
  11   5   3        0.35       -0.15      3.73 o 
  -9   6   3        7.77        9.78      3.28 o 
  -8   6   3       43.45       51.37      4.69 o 
  -7   6   3       56.28       57.39      4.65 o 
  -6   6   3      127.31      136.60     10.01 o 
  -5   6   3      101.28      109.48      3.94 o 
  -4   6   3      427.37      427.66      8.97 o 
  -3   6   3     2606.25     2615.93     42.43 o 
  -2   6   3      339.24      343.06      7.12 o 
  -1   6   3     5489.01     5655.25    124.63 o 
   0   6   3      433.08      422.44     12.19 o 
   1   6   3     3693.46     3643.35     46.98 o 
   2   6   3      472.65      457.88      9.63 o 
   3   6   3     1986.05     1916.96     44.67 o 
   4   6   3     1079.84     1118.04     30.25 o 
   5   6   3        1.19       -0.54      2.18 o 
   6   6   3       10.63        3.88      2.65 o 
   7   6   3       50.63       53.74      4.79 o 
   8   6   3      166.82      168.33      8.17 o 
   9   6   3        0.03        0.13      2.41 o 
  10   6   3       15.77       15.91      3.88 o 
  -9   7   3        6.28        3.98      3.11 o 
  -8   7   3       92.33       94.73      6.40 o 
  -7   7   3       42.30       43.70      4.45 o 
  -6   7   3        0.59        3.35      2.08 o 
  -5   7   3       97.42       83.11      5.29 o 
  -4   7   3      225.80      233.39      8.94 o 
  -3   7   3      378.57      361.54     11.75 o 
  -2   7   3      241.55      264.53      9.31 o 
  -1   7   3      121.84      126.00      5.89 o 
   0   7   3      294.00      311.00      6.25 o 
   1   7   3      127.97      103.80      8.87 o 
   2   7   3      108.17      107.35      5.79 o 
   3   7   3      186.09      191.16      7.97 o 
   4   7   3       77.33       70.89      5.22 o 
   5   7   3       76.52       80.40      5.49 o 
   6   7   3      103.68       86.02      5.86 o 
   7   7   3       71.74       72.43      5.39 o 
   8   7   3       23.34       20.16      3.88 o 
   9   7   3       48.51       51.10      5.42 o 
  10   7   3        9.95       13.03      3.85 o 
  -8   8   3       50.87       58.56      5.49 o 
  -7   8   3        5.15        6.36      2.88 o 
  -6   8   3      158.86      157.65      7.90 o 
  -5   8   3       29.89       35.93      4.09 o 
  -4   8   3      562.98      570.78     17.21 o 
  -3   8   3       39.91       34.89      3.75 o 
  -2   8   3      379.23      366.79     12.02 o 
  -1   8   3      306.89      288.74     10.21 o 
   0   8   3      203.43      203.07      5.83 o 
   1   8   3      917.22      871.75     16.14 o 
   2   8   3      515.87      480.24     15.10 o 
   3   8   3      516.88      534.02     16.24 o 
   4   8   3       51.27       54.28      5.09 o 
   5   8   3      127.54      119.78      6.93 o 
   6   8   3        4.11        5.26      2.95 o 
   7   8   3        0.39        0.00      2.41 o 
   8   8   3       43.73       38.64      5.19 o 
   9   8   3        0.02       -0.27      3.11 o 
  -7   9   3        2.28        2.18      2.78 o 
  -6   9   3       33.62       25.08      4.02 o 
  -5   9   3        0.39        2.61      2.48 o 
  -4   9   3        6.00        0.17      2.14 o 
  -3   9   3        9.86       15.40      3.05 o 
  -2   9   3       33.50       45.20      4.35 o 
  -1   9   3       55.40       60.82      3.35 o 
   0   9   3      120.61      110.57      4.42 o 
   1   9   3        6.76        2.22      1.72 o 
   2   9   3       94.85      103.84      6.26 o 
   3   9   3       67.92       55.75      4.86 o 
   4   9   3      121.31      119.24      7.20 o 
   5   9   3       18.95       22.30      4.12 o 
   6   9   3        8.08        5.83      3.18 o 
   7   9   3       13.84       17.18      3.88 o 
   8   9   3       28.42       24.95      4.82 o 
  -5  10   3        6.99        9.44      3.15 o 
  -4  10   3       61.24       50.83      4.79 o 
  -3  10   3        8.35       10.55      2.78 o 
  -2  10   3      261.12      263.38      9.43 o 
  -1  10   3        5.80        2.43      1.75 o 
   0  10   3       68.36       70.17      3.74 o 
   1  10   3        7.98        3.52      2.75 o 
   2  10   3       55.98       71.22      5.73 o 
   3  10   3       59.94       53.71      5.42 o 
   4  10   3       23.57       19.29      4.05 o 
   5  10   3       15.77       12.62      3.52 o 
   6  10   3        0.81       -1.57      3.01 o 
   7  10   3        3.26        0.07      3.48 o 
  -4  11   3       34.98       25.38      4.19 o 
  -3  11   3       10.40       15.82      2.72 o 
  -2  11   3        2.96       -0.68      1.89 o 
  -1  11   3       85.24       94.34      4.62 o 
   0  11   3       11.28        8.35      2.36 o 
   1  11   3        9.31        6.83      3.31 o 
   2  11   3       29.34       29.17      4.35 o 
   3  11   3       35.37       39.01      5.29 o 
   4  11   3       29.16       30.27      4.86 o 
   5  11   3        1.32       -1.44      2.71 o 
   6  11   3       33.30       39.28      5.32 o 
  -1  12   3        1.41        0.20      2.15 o 
   0  12   3       33.34       33.59      5.42 o 
   1  12   3        0.46       -2.34      2.34 o 
   2  12   3       39.11       48.12      6.03 o 
   3  12   3       22.78       19.09      4.75 o 
  -2 -11   4        1.89       -1.04      3.15 o 
  -1 -11   4       29.53       21.56      4.69 o 
  -5 -10   4        2.04       -0.84      3.38 o 
  -4 -10   4        3.91        3.98      3.52 o 
  -3 -10   4        4.69        0.70      3.11 o 
  -2 -10   4       34.08       26.65      4.35 o 
  -1 -10   4        0.98       -1.98      2.68 o 
   0 -10   4       12.06       10.61      3.28 o 
   3 -10   4       21.30       25.41      4.62 o 
   4 -10   4        7.86        9.07      4.19 o 
  -7  -9   4        1.97        3.45      3.11 o 
  -6  -9   4       32.09       31.68      5.06 o 
  -5  -9   4       15.82       13.66      4.02 o 
  -4  -9   4       28.25       31.61      4.62 o 
  -3  -9   4       54.72       55.69      5.39 o 
  -2  -9   4       11.73       10.08      3.31 o 
  -1  -9   4       13.60       19.89      3.68 o 
   0  -9   4       21.04       26.89      3.95 o 
   1  -9   4       42.59       49.59      4.72 o 
   3  -9   4       46.66       48.85      5.46 o 
   4  -9   4       14.75       21.56      4.59 o 
  -8  -8   4        0.30        1.27      3.25 o 
  -7  -8   4        1.65       -0.50      2.88 o 
  -6  -8   4        9.87       12.72      3.45 o 
  -5  -8   4      101.32      101.26      6.83 o 
  -4  -8   4       54.50       60.21      5.32 o 
  -3  -8   4       34.09       39.88      4.45 o 
  -2  -8   4       62.07       76.24      5.39 o 
  -1  -8   4        6.15        6.60      2.71 o 
   0  -8   4        1.64       -0.94      2.21 o 
   1  -8   4       56.08       53.74      4.55 o 
   2  -8   4       36.14       45.04      4.19 o 
   3  -8   4      163.30      171.48      8.94 o 
   4  -8   4       82.79       88.30      6.76 o 
   6  -8   4       16.65       18.22      4.19 o 
   7  -8   4       61.67       78.86      6.93 o 
  -9  -7   4       16.47       19.25      4.45 o 
  -8  -7   4        8.31       11.08      3.78 o 
  -7  -7   4        0.16       -1.17      2.58 o 
  -6  -7   4      205.25      190.86      9.17 o 
  -5  -7   4        3.59        5.79      3.08 o 
  -4  -7   4      180.17      172.05      8.07 o 
  -3  -7   4        3.52        4.62      2.51 o 
  -2  -7   4      328.11      320.95     11.02 o 
  -1  -7   4       23.21       21.23      3.15 o 
   0  -7   4       10.60       11.08      2.51 o 
   1  -7   4      100.89      105.64      5.56 o 
   2  -7   4       67.70       52.74      3.95 o 
   3  -7   4      155.86      179.99      4.36 o 
   4  -7   4        6.32        8.14      2.95 o 
   5  -7   4       17.91       20.06      3.68 o 
   6  -7   4        0.08       -1.04      2.44 o 
   7  -7   4       18.71       20.46      4.22 o 
   8  -7   4        5.29        4.12      3.62 o 
  -9  -6   4       13.04       16.91      3.92 o 
  -8  -6   4        1.58        3.25      3.31 o 
  -7  -6   4       72.82       74.67      5.73 o 
  -6  -6   4       86.80       93.15      6.19 o 
  -5  -6   4      530.50      519.15     15.91 o 
  -4  -6   4      386.13      384.81     12.72 o 
  -3  -6   4      499.96      526.52     15.54 o 
  -2  -6   4      311.42      280.47      9.61 o 
  -1  -6   4      606.33      595.56     16.44 o 
   0  -6   4     1338.21     1231.07     29.83 o 
   1  -6   4       92.53       87.90      4.62 o 
   2  -6   4       14.67       26.88      2.19 o 
   3  -6   4       21.92       16.03      1.50 o 
   4  -6   4      712.73      726.86     21.36 o 
   5  -6   4       34.63       41.12      4.29 o 
   6  -6   4      158.57      157.68      8.37 o 
   7  -6   4       25.13       22.00      4.09 o 
   8  -6   4       35.36       49.19      5.86 o 
   9  -6   4       70.59       77.99      7.07 o 
 -10  -5   4        3.53        5.26      3.08 o 
  -9  -5   4       36.80       36.87      4.86 o 
  -8  -5   4        0.48        2.95      2.75 o 
  -7  -5   4      327.80      321.35     11.92 o 
  -6  -5   4      163.76      163.51      7.67 o 
  -5  -5   4      132.24      133.17      6.70 o 
  -4  -5   4      207.99      191.57      7.87 o 
  -3  -5   4        1.41        1.57      1.91 o 
  -2  -5   4      310.88      317.20      9.91 o 
  -1  -5   4      135.98      133.87      5.59 o 
   0  -5   4      304.11      284.82      8.81 o 
   1  -5   4      266.26      289.14      8.84 o 
   2  -5   4      122.06      135.58      3.16 o 
   3  -5   4      290.52      317.48      5.60 o 
   4  -5   4       74.28       81.59      3.06 o 
   5  -5   4       52.99       51.40      4.35 o 
   6  -5   4       10.89        4.02      2.48 o 
   7  -5   4       24.56       20.69      3.95 o 
   8  -5   4        2.36        0.74      2.98 o 
   9  -5   4        6.87        7.80      3.72 o 
 -10  -4   4       18.13       23.81      4.32 o 
  -9  -4   4       28.41       33.48      4.59 o 
  -8  -4   4      274.89      259.07     10.55 o 
  -7  -4   4      143.59      146.60      7.43 o 
  -6  -4   4      596.39      589.20     17.24 o 
  -5  -4   4      553.04      545.57     15.77 o 
  -4  -4   4      303.59      269.72      9.14 o 
  -3  -4   4     1805.36     1878.77     43.66 o 
  -2  -4   4     3410.39     3584.32     79.76 o 
  -1  -4   4     5265.97     5278.08    115.62 o 
   0  -4   4     3041.80     3166.79     70.25 o 
   1  -4   4      138.77      130.06      4.75 o 
   2  -4   4     2624.07     2592.96     33.39 o 
   3  -4   4      944.28      936.12     16.42 o 
   4  -4   4      142.23      137.08      3.83 o 
   5  -4   4        2.24        1.84      0.94 o 
   6  -4   4      179.14      189.22      8.74 o 
   7  -4   4        7.14       13.83      3.08 o 
   8  -4   4      184.76      197.29      9.81 o 
   9  -4   4        0.08       -2.54      2.54 o 
  10  -4   4       14.33       15.64      4.52 o 
 -11  -3   4       15.09       11.85      3.92 o 
 -10  -3   4       32.62       30.84      4.39 o 
  -9  -3   4       45.45       51.06      4.96 o 
  -8  -3   4        1.96       -2.14      2.14 o 
  -7  -3   4      648.21      666.11     19.05 o 
  -6  -3   4        4.41       30.94      3.58 o 
  -5  -3   4      239.05      273.30      9.38 o 
  -4  -3   4      320.43      300.46      9.58 o 
  -3  -3   4       13.69       10.68      2.04 o 
  -2  -3   4      304.12      347.74      9.84 o 
  -1  -3   4      171.71      176.73      5.73 o 
   0  -3   4      425.98      443.48      8.44 o 
   1  -3   4       20.72       24.74      3.15 o 
   2  -3   4       38.60       40.80      1.41 o 
   3  -3   4      233.26      234.88      5.08 o 
   4  -3   4       80.14       75.98      2.55 o 
   5  -3   4     1162.39     1180.34     16.79 o 
   6  -3   4       14.49       14.60      2.88 o 
   7  -3   4      205.83      193.27      8.94 o 
   8  -3   4       89.09       86.96      6.26 o 
   9  -3   4      126.36      116.49      7.73 o 
  10  -3   4        1.29       -0.47      2.98 o 
 -11  -2   4       14.73       15.47      3.82 o 
 -10  -2   4       58.79       63.76      5.39 o 
  -9  -2   4       73.07       74.24      5.39 o 
  -8  -2   4      146.63      134.48      6.86 o 
  -7  -2   4      516.32      506.79     15.24 o 
  -6  -2   4     1931.76     1896.25     44.74 o 
  -5  -2   4     1422.96     1500.17     64.36 o 
  -4  -2   4      330.75      325.54      6.89 o 
  -3  -2   4     3988.80     4221.80     79.74 o 
  -2  -2   4     3536.84     3607.44    109.55 o 
  -1  -2   4     4956.73     5237.88     82.62 o 
   0  -2   4     7486.94     7707.70    135.85 o 
   1  -2   4     2987.85     2963.62     47.17 o 
   2  -2   4     3238.70     3281.25     41.27 o 
   3  -2   4      172.19      151.88      6.68 o 
   4  -2   4      301.63      310.85      6.14 o 
   5  -2   4      530.76      490.65      7.74 o 
   6  -2   4       28.85       37.00      1.76 o 
   7  -2   4       14.13       13.53      2.81 o 
   8  -2   4       97.81      110.83      6.73 o 
   9  -2   4       23.72       25.58      4.12 o 
  10  -2   4        0.91        2.58      3.15 o 
  11  -2   4        2.32        3.25      3.35 o 
 -11  -1   4       20.79       10.82      3.65 o 
 -10  -1   4       69.16       55.18      5.02 o 
  -9  -1   4       64.93       70.92      5.26 o 
  -8  -1   4      114.11      106.53      4.27 o 
  -7  -1   4      116.57      116.83      6.03 o 
  -6  -1   4        0.20       -1.47      1.47 o 
  -5  -1   4      130.80      117.17      3.35 o 
  -4  -1   4      389.52      400.97      7.82 o 
  -3  -1   4        6.43        0.94      0.89 o 
  -2  -1   4       67.57       59.47      2.53 o 
  -1  -1   4        3.38        3.36      0.67 o 
   0  -1   4     3268.04     3220.95     51.02 o 
   1  -1   4      246.26      238.29      5.98 o 
   2  -1   4      388.82      358.59     10.15 o 
   3  -1   4     2141.98     2396.25     38.25 o 
   4  -1   4     3051.21     3147.62     41.16 o 
   5  -1   4      452.97      496.47      7.69 o 
   6  -1   4      319.13      292.02      5.20 o 
   7  -1   4      231.66      217.05      5.60 o 
   8  -1   4      117.53      114.79      6.93 o 
   9  -1   4      195.71      187.68      9.48 o 
  10  -1   4       86.72       79.26      6.40 o 
  11  -1   4       94.54       91.11      7.60 o 
 -11   0   4       75.65       92.10      5.16 o 
 -10   0   4        0.73       -1.79      1.79 o 
  -9   0   4      165.54      167.96      5.88 o 
  -8   0   4      136.35      135.22      7.55 o 
  -7   0   4      406.21      403.56     15.22 o 
  -6   0   4      598.74      566.01     17.31 o 
  -5   0   4     1326.74     1498.99     20.50 o 
  -4   0   4     4575.82     4554.65    112.22 o 
  -3   0   4    10606.48    10982.88    172.42 o 
  -2   0   4     1735.99     1702.05     27.55 o 
  -1   0   4     1529.88     1619.82     26.17 o 
   0   0   4     2848.03     2880.06     62.82 o 
   1   0   4      253.05      282.14      8.07 o 
   2   0   4     3540.37     3525.22     81.10 o 
   3   0   4     1167.97     1255.93     16.90 o 
   4   0   4       34.99       25.65      1.67 o 
   5   0   4       92.87      119.13      2.67 o 
   6   0   4        5.55        8.81      2.19 o 
   7   0   4      103.36      103.15      3.58 o 
   8   0   4        0.69       -1.23      1.23 o 
   9   0   4        0.99       -1.41      2.38 o 
  10   0   4        1.18       -2.18      2.18 o 
  11   0   4        0.39       -2.65      2.65 o 
 -11   1   4        0.61       -1.00      2.01 o 
 -10   1   4        3.72        1.31      1.86 o 
  -9   1   4      256.03      242.87      8.72 o 
  -8   1   4      284.88      273.42      8.30 o 
  -7   1   4       43.36       50.44      2.90 o 
  -6   1   4        9.79        4.41      1.34 o 
  -5   1   4     1708.19     1597.20     42.91 o 
  -4   1   4        1.42        2.40      0.79 o 
  -3   1   4      628.69      556.78      9.97 o 
  -2   1   4     4637.06     4713.56     74.21 o 
  -1   1   4     3840.50     4051.94     63.79 o 
   0   1   4      359.09      339.73     10.13 o 
   1   1   4     5479.30     5651.04     89.01 o 
   2   1   4     2653.74     2838.14     36.83 o 
   3   1   4     6577.77     6873.39     88.09 o 
   4   1   4     1505.61     1526.71     20.53 o 
   5   1   4      930.71      911.02     12.96 o 
   6   1   4     2800.89     2848.26     37.74 o 
   7   1   4      561.28      562.77     11.20 o 
   8   1   4      120.72      116.65      4.27 o 
   9   1   4      156.20      140.30      7.84 o 
  10   1   4       30.09       24.91      4.49 o 
  11   1   4       11.03        3.88      3.58 o 
 -11   2   4       41.24       51.86      4.13 o 
 -10   2   4        2.04       -0.38      2.48 o 
  -9   2   4       63.63       64.79      6.58 o 
  -8   2   4        5.65        8.83      2.11 o 
  -7   2   4      181.69      189.30      5.54 o 
  -6   2   4      136.19      126.09      4.14 o 
  -5   2   4     2850.26     2780.22     44.93 o 
  -4   2   4      169.89      171.30      3.84 o 
  -3   2   4     3675.14     3932.57     50.87 o 
  -2   2   4     1119.06     1284.17     17.17 o 
  -1   2   4     3390.76     3769.82     86.22 o 
   0   2   4     1752.87     1857.85     29.88 o 
   1   2   4      812.82      860.29     13.89 o 
   2   2   4       81.12       64.94      2.73 o 
   3   2   4      723.61      700.25      9.95 o 
   4   2   4      957.74     1046.08     14.57 o 
   5   2   4      167.36      151.97      3.27 o 
   6   2   4        2.80        1.68      0.86 o 
   7   2   4      338.08      329.32      7.64 o 
   8   2   4       18.77       17.50      2.11 o 
   9   2   4        0.72       -1.41      1.41 o 
  10   2   4        2.19        2.51      2.71 o 
  11   2   4        0.01       -1.74      3.21 o 
 -10   3   4       34.55       39.27      3.45 o 
  -9   3   4        5.94       10.45      3.21 o 
  -8   3   4      187.73      193.43      6.03 o 
  -7   3   4      142.05      130.26      4.55 o 
  -6   3   4        0.97        1.15      1.15 o 
  -5   3   4      232.07      216.66      7.62 o 
  -4   3   4      663.32      647.24      9.52 o 
  -3   3   4     2561.48     2618.71     34.35 o 
  -2   3   4     4493.51     4594.19     59.21 o 
  -1   3   4     1386.55     1459.36     33.17 o 
   0   3   4     8249.10     8425.05    132.03 o 
   1   3   4     3641.86     3628.51     46.98 o 
   2   3   4     2230.63     2381.04     26.54 o 
   3   3   4     3877.02     4125.24     53.48 o 
   4   3   4     2681.35     2629.44     34.79 o 
   5   3   4     1691.59     1661.16     22.76 o 
   6   3   4      722.29      694.30     10.71 o 
   7   3   4      308.48      318.97      6.08 o 
   8   3   4      636.97      595.56     12.35 o 
   9   3   4      109.24      108.78      4.45 o 
  10   3   4       13.35       18.63      2.45 o 
  11   3   4        6.51        4.75      3.72 o 
 -10   4   4       39.95       39.16      3.59 o 
  -9   4   4        4.83        3.64      2.01 o 
  -8   4   4       29.88       26.28      3.57 o 
  -7   4   4      185.13      187.82      9.26 o 
  -6   4   4        0.34        0.40      1.18 o 
  -5   4   4       48.24       36.24      2.25 o 
  -4   4   4        0.38        0.15      0.90 o 
  -3   4   4      307.13      290.73      4.97 o 
  -2   4   4      479.78      482.92      7.25 o 
  -1   4   4       70.70       75.11      2.51 o 
   0   4   4        0.06       -0.99      0.99 o 
   1   4   4      219.07      209.86      4.84 o 
   2   4   4      208.37      222.63      4.10 o 
   3   4   4      538.92      604.26      9.10 o 
   4   4   4      160.98      167.60      3.64 o 
   5   4   4      141.68      135.35      3.37 o 
   6   4   4       13.40       13.14      1.45 o 
   7   4   4      306.83      297.04      5.94 o 
   8   4   4       26.63       23.61      2.48 o 
   9   4   4      121.15      103.99      4.60 o 
  10   4   4       31.16       33.74      6.08 o 
  11   4   4       13.61       16.68      4.35 o 
 -10   5   4       69.02       82.91      6.30 o 
  -9   5   4       59.47       73.43      5.69 o 
  -8   5   4      141.94      147.80      5.37 o 
  -7   5   4      206.73      224.54      7.02 o 
  -6   5   4      379.58      378.10      8.67 o 
  -5   5   4       44.33       42.42      2.50 o 
  -4   5   4      463.64      448.31      9.04 o 
  -3   5   4      792.69      814.28     14.42 o 
  -2   5   4     2559.77     2618.40     35.99 o 
  -1   5   4     1159.73     1148.73     15.83 o 
   0   5   4     3664.42     3701.80     70.77 o 
   1   5   4     2601.87     2539.36     28.60 o 
   2   5   4     1389.92     1385.26     18.88 o 
   3   5   4     2358.56     2308.20     40.35 o 
   4   5   4       57.01       56.87      2.12 o 
   5   5   4     1155.82     1136.01     20.58 o 
   6   5   4       59.57       55.93      2.43 o 
   7   5   4      228.85      243.72      5.40 o 
   8   5   4        7.40        8.39      1.93 o 
   9   5   4       59.25       70.39      3.90 o 
  10   5   4       20.93       22.08      2.79 o 
  11   5   4       25.24       31.38      5.22 o 
  -9   6   4        2.39        3.52      2.81 o 
  -8   6   4       34.56       31.24      4.09 o 
  -7   6   4       19.13       14.00      2.91 o 
  -6   6   4       46.15       41.49      3.95 o 
  -5   6   4        0.56        1.71      1.94 o 
  -4   6   4       17.38       12.22      2.28 o 
  -3   6   4      201.24      208.01      7.77 o 
  -2   6   4       36.49       47.31      3.58 o 
  -1   6   4       26.71       25.96      1.92 o 
   0   6   4      855.27      909.70     34.12 o 
   1   6   4       34.00       31.77      2.18 o 
   2   6   4     1234.03     1232.53     17.34 o 
   3   6   4       61.24       73.38      3.35 o 
   4   6   4      573.57      580.16     11.93 o 
   5   6   4      145.54      145.15      5.86 o 
   6   6   4        0.66        0.70      1.50 o 
   7   6   4        1.48        1.24      2.48 o 
   8   6   4       75.72       82.81      5.83 o 
   9   6   4       55.75       60.24      5.32 o 
  10   6   4        7.97       16.47      4.02 o 
  -8   7   4       42.43       54.88      5.42 o 
  -7   7   4      114.10      127.11      6.96 o 
  -6   7   4      109.58      123.83      6.60 o 
  -5   7   4      423.95      411.63     13.49 o 
  -4   7   4      340.99      352.60     11.95 o 
  -3   7   4       15.88       14.33      2.71 o 
  -2   7   4      220.95      221.13      8.37 o 
  -1   7   4      783.81      789.34     20.86 o 
   0   7   4     1431.63     1415.47     34.32 o 
   1   7   4       22.61       21.46      1.68 o 
   2   7   4     1250.37     1345.67     19.05 o 
   3   7   4      214.69      208.28      6.00 o 
   4   7   4      422.88      437.77     10.04 o 
   5   7   4       21.19       27.56      3.78 o 
   6   7   4       13.68        9.68      3.11 o 
   7   7   4        5.63       12.89      3.42 o 
   8   7   4        2.25        0.90      2.44 o 
   9   7   4        1.74        3.15      3.08 o 
  10   7   4        0.10       -0.33      2.95 o 
  -8   8   4        1.66       -1.81      2.44 o 
  -7   8   4        0.05        1.07      2.48 o 
  -6   8   4        0.05       -2.18      2.18 o 
  -5   8   4       15.79       22.60      3.62 o 
  -4   8   4        4.50        1.21      1.98 o 
  -3   8   4        1.90        2.95      2.11 o 
  -2   8   4        6.61        6.96      2.34 o 
  -1   8   4      321.04      324.60     10.98 o 
   0   8   4      145.70      146.41      4.83 o 
   1   8   4      257.19      263.43      8.34 o 
   2   8   4      185.66      159.39      7.40 o 
   3   8   4       78.41       78.56      5.22 o 
   4   8   4      270.13      301.87     11.25 o 
   5   8   4       45.87       33.08      4.39 o 
   6   8   4      107.58      110.53      6.80 o 
   7   8   4       19.35       14.06      3.85 o 
   8   8   4        0.12        1.61      3.18 o 
   9   8   4        2.54        4.35      3.15 o 
  -7   9   4       79.62       95.47      6.80 o 
  -6   9   4      116.55      123.79      7.27 o 
  -5   9   4      134.77      132.97      7.33 o 
  -4   9   4        2.48        0.03      2.11 o 
  -3   9   4      201.97      194.85      8.64 o 
  -2   9   4        9.90        7.97      2.48 o 
  -1   9   4       96.24       97.14      5.76 o 
   0   9   4       16.09       15.30      3.38 o 
   1   9   4      160.32      169.57      5.48 o 
   2   9   4       46.58       48.82      4.72 o 
   3   9   4       33.52       36.30      4.42 o 
   4   9   4        7.42       14.13      3.25 o 
   5   9   4        1.39        2.75      2.88 o 
   6   9   4        0.93        1.10      2.88 o 
   7   9   4        7.77        8.54      3.65 o 
   8   9   4        0.05        3.08      3.55 o 
  -5  10   4        3.17        0.00      2.61 o 
  -4  10   4        2.56        6.03      2.81 o 
  -3  10   4       10.56        8.37      2.91 o 
  -2  10   4       48.87       66.70      5.09 o 
  -1  10   4       12.15       10.15      2.54 o 
   0  10   4       28.95       39.53      4.02 o 
   1  10   4       54.68       53.58      3.26 o 
   2  10   4        1.56       -0.60      2.44 o 
   3  10   4      255.43      230.24     10.15 o 
   4  10   4       68.97       53.11      5.66 o 
   5  10   4      116.75      131.66      8.04 o 
   6  10   4        2.04        0.77      3.11 o 
   7  10   4       22.37       25.58      4.99 o 
  -4  11   4       20.78       18.15      3.92 o 
  -3  11   4       23.57       25.08      4.25 o 
  -2  11   4        1.65        2.15      2.04 o 
  -1  11   4       12.89       20.73      6.78 o 
   0  11   4       14.03       20.71      5.09 o 
   1  11   4       16.69       23.10      4.22 o 
   2  11   4       26.44       30.37      4.49 o 
   3  11   4       73.58       86.09      6.70 o 
   4  11   4       36.94       45.61      5.83 o 
   5  11   4        0.57       -2.38      3.21 o 
   6  11   4        0.83        1.84      3.45 o 
  -1  12   4        0.69       -0.39      2.13 o 
   0  12   4       62.53       80.56      6.86 o 
   1  12   4        0.07        0.97      2.78 o 
   2  12   4       11.47       13.49      4.25 o 
   3  12   4       33.59       30.57      5.22 o 
  -4 -10   5       27.64       33.55      5.12 o 
  -3 -10   5       20.63       15.47      3.92 o 
  -2 -10   5       81.46       84.45      6.50 o 
  -1 -10   5        0.54        1.51      3.11 o 
   1 -10   5        0.23       -1.47      2.78 o 
   2 -10   5        0.07       -1.91      2.95 o 
   3 -10   5        0.27        4.52      3.78 o 
  -6  -9   5        5.04        6.13      3.48 o 
  -5  -9   5       33.59       39.68      5.16 o 
  -4  -9   5       10.27        7.90      3.42 o 
  -3  -9   5      125.23      126.61      7.50 o 
  -2  -9   5        0.19        4.05      2.78 o 
  -1  -9   5        9.64       20.73      3.65 o 
   0  -9   5       31.43       37.54      4.42 o 
   2  -9   5       77.34       84.11      6.86 o 
   3  -9   5        0.63       -1.84      3.01 o 
   4  -9   5      123.89      150.15      9.24 o 
  -7  -8   5       17.73       19.22      4.32 o 
  -6  -8   5        3.76        4.69      3.21 o 
  -5  -8   5       87.06       80.23      5.83 o 
  -4  -8   5       36.41       36.46      4.42 o 
  -3  -8   5       44.54       43.76      4.75 o 
  -2  -8   5       46.54       47.62      4.72 o 
  -1  -8   5      132.39      128.92      6.86 o 
   0  -8   5      402.07      410.83     13.43 o 
   1  -8   5        0.59       -2.21      2.21 o 
   2  -8   5        2.25        3.15      2.95 o 
   3  -8   5        3.56        3.45      3.08 o 
   4  -8   5       30.81       27.42      4.62 o 
   6  -8   5        0.85       -2.68      2.68 o 
  -8  -7   5        0.31        1.67      3.15 o 
  -7  -7   5        0.05       -2.01      2.61 o 
  -6  -7   5        2.49        2.24      2.44 o 
  -5  -7   5      154.07      152.49      7.87 o 
  -4  -7   5       92.05       97.54      6.23 o 
  -3  -7   5      202.79      209.88      8.67 o 
  -2  -7   5       41.36       38.61      4.02 o 
  -1  -7   5      737.73      713.29     19.59 o 
   0  -7   5       22.24       18.89      2.95 o 
   1  -7   5      504.05      481.01     14.16 o 
   2  -7   5        0.30       -0.80      2.48 o 
   3  -7   5      417.92      440.02     15.70 o 
   4  -7   5       56.65       62.72      5.83 o 
   5  -7   5       51.41       61.01      5.69 o 
   6  -7   5       80.95       95.70      6.93 o 
   7  -7   5       21.56       27.42      4.75 o 
  -9  -6   5        6.56       10.55      3.78 o 
  -8  -6   5        5.72        5.79      3.31 o 
  -7  -6   5        3.48        1.88      2.81 o 
  -6  -6   5      323.99      290.58     11.22 o 
  -5  -6   5       68.21       67.84      5.22 o 
  -4  -6   5        3.29        3.65      2.54 o 
  -3  -6   5      145.89      145.09      6.83 o 
  -2  -6   5       20.84       31.98      3.52 o 
  -1  -6   5      369.51      378.75     11.69 o 
   0  -6   5        7.29       15.00      2.58 o 
   1  -6   5      142.37      142.48      4.54 o 
   2  -6   5      438.53      436.13      9.64 o 
   3  -6   5       49.82       45.04      4.65 o 
   4  -6   5        0.77        1.14      2.34 o 
   5  -6   5       45.34       47.78      4.82 o 
   6  -6   5       10.44       11.92      3.38 o 
   7  -6   5       14.57       19.59      4.09 o 
   8  -6   5        0.02       -2.54      2.54 o 
 -10  -5   5        5.35        4.42      3.05 o 
  -9  -5   5       18.24       18.78      4.19 o 
  -8  -5   5       67.86       80.46      6.16 o 
  -7  -5   5        0.71       -2.31      2.31 o 
  -6  -5   5      351.37      364.85     12.69 o 
  -5  -5   5       54.02       47.55      4.35 o 
  -4  -5   5      605.28      617.43     17.41 o 
  -3  -5   5      100.22       87.73      5.09 o 
  -2  -5   5     1848.40     1835.04     42.93 o 
  -1  -5   5      535.46      533.71     14.60 o 
   0  -5   5     1339.30     1327.17     31.41 o 
   1  -5   5      952.45      964.56     17.50 o 
   2  -5   5       15.99       15.46      1.67 o 
   3  -5   5      128.16      130.19      4.17 o 
   4  -5   5       59.19       60.07      4.72 o 
   5  -5   5      467.14      452.68     14.53 o 
   6  -5   5        3.61        5.29      2.85 o 
   7  -5   5       41.81       52.81      5.49 o 
   8  -5   5       25.31       33.52      4.75 o 
   9  -5   5       75.49       89.27      7.40 o 
 -10  -4   5       10.81       13.13      3.31 o 
  -9  -4   5        1.29       -0.54      2.21 o 
  -8  -4   5       70.40       70.62      5.63 o 
  -7  -4   5        0.50       -2.24      2.24 o 
  -6  -4   5      575.55      580.20     12.13 o 
  -5  -4   5       29.54       38.34      3.65 o 
  -4  -4   5      213.29      228.77      8.37 o 
  -3  -4   5      114.38      123.09      5.42 o 
  -2  -4   5       18.83       27.76      2.78 o 
  -1  -4   5       12.38       18.52      2.31 o 
   0  -4   5       12.06       19.17      2.49 o 
   1  -4   5      788.50      789.92     14.30 o 
   2  -4   5        2.51        3.25      1.07 o 
   3  -4   5       26.61       29.46      1.45 o 
   4  -4   5       11.44        9.98      2.48 o 
   5  -4   5        7.78        4.35      2.24 o 
   6  -4   5      120.34      120.78      7.00 o 
   7  -4   5       23.73       22.43      3.85 o 
   8  -4   5        2.10        1.74      2.54 o 
   9  -4   5       25.80       26.52      4.75 o 
  10  -4   5        7.09        4.72      3.92 o 
 -10  -3   5       58.91       64.73      5.59 o 
  -9  -3   5      114.36      113.25      6.83 o 
  -8  -3   5       62.60       62.45      5.09 o 
  -7  -3   5      114.51      114.55      6.43 o 
  -6  -3   5      171.03      162.65      5.01 o 
  -5  -3   5      880.23      881.89     16.33 o 
  -4  -3   5     1375.41     1383.80     23.92 o 
  -3  -3   5     1378.67     1227.40     21.28 o 
  -2  -3   5     2248.04     2229.25     36.63 o 
  -1  -3   5     1015.19     1032.87     20.79 o 
   0  -3   5     3574.36     3492.80     55.97 o 
   1  -3   5      228.48      205.37      4.67 o 
   2  -3   5      248.14      245.70      8.79 o 
   3  -3   5      746.81      698.09     19.02 o 
   4  -3   5      134.60      131.65      3.50 o 
   5  -3   5       17.95       20.26      2.81 o 
   6  -3   5       44.73       48.07      2.98 o 
   7  -3   5       61.79       60.61      4.99 o 
   8  -3   5        2.70        5.36      2.95 o 
   9  -3   5        0.10       -1.14      2.81 o 
  10  -3   5        0.83       -2.04      2.91 o 
 -11  -2   5       12.90       20.06      4.19 o 
 -10  -2   5        0.47        0.10      2.18 o 
  -9  -2   5       30.75       28.36      3.95 o 
  -8  -2   5        4.89        8.84      2.51 o 
  -7  -2   5       27.13       34.99      3.85 o 
  -6  -2   5       23.83       22.37      3.18 o 
  -5  -2   5      138.44      127.36      3.93 o 
  -4  -2   5       50.85       29.20      2.00 o 
  -3  -2   5      428.92      499.42      9.62 o 
  -2  -2   5      199.03      256.07     10.08 o 
  -1  -2   5     2662.61     2584.23    116.73 o 
   0  -2   5     3221.10     3656.42     58.14 o 
   1  -2   5     1096.55     1146.27     19.11 o 
   2  -2   5      759.45      786.75     13.45 o 
   3  -2   5     1247.68     1279.79     21.26 o 
   4  -2   5     1363.43     1420.44     23.47 o 
   5  -2   5      334.98      324.16      5.62 o 
   6  -2   5       67.39       63.07      3.11 o 
   7  -2   5        8.78        7.60      2.85 o 
   8  -2   5       87.89       85.86      6.30 o 
   9  -2   5        5.43        0.74      2.91 o 
  10  -2   5      101.82      111.74      8.04 o 
  11  -2   5        2.33       -0.50      2.91 o 
 -11  -1   5       59.61       64.09      5.96 o 
 -10  -1   5      138.32      136.75      7.53 o 
  -9  -1   5       79.84       81.60      5.76 o 
  -8  -1   5      106.12      107.99      6.09 o 
  -7  -1   5      418.03      421.57     13.26 o 
  -6  -1   5      168.57      173.55      7.00 o 
  -5  -1   5     1098.97     1087.93     18.86 o 
  -4  -1   5      997.36      979.89     17.02 o 
  -3  -1   5      784.35      741.97     13.16 o 
  -2  -1   5     6687.85     6910.16    108.55 o 
  -1  -1   5     1133.06     1071.82     17.92 o 
   0  -1   5     1095.78     1071.97     17.79 o 
   1  -1   5      490.81      464.62     11.42 o 
   2  -1   5      509.31      475.35     13.19 o 
   3  -1   5        8.43        5.17      0.54 o 
   4  -1   5      726.22      724.49     12.46 o 
   5  -1   5      231.94      237.51      4.38 o 
   6  -1   5      483.61      450.68     10.13 o 
   7  -1   5      219.43      211.26      9.17 o 
   8  -1   5       13.48       13.26      3.35 o 
   9  -1   5       15.04        7.30      3.45 o 
  10  -1   5        4.34        1.84      2.65 o 
  11  -1   5        7.97        3.21      3.68 o 
 -11   0   5        9.59        1.74      3.18 o 
 -10   0   5        2.57        3.21      2.38 o 
  -9   0   5        4.67        6.26      2.81 o 
  -8   0   5        3.75        0.67      2.04 o 
  -7   0   5       47.42       49.12      3.92 o 
  -6   0   5      392.76      355.34     11.12 o 
  -5   0   5      120.19      115.67      3.67 o 
  -4   0   5     1710.59     1707.83     34.39 o 
  -3   0   5      728.08      666.58     13.01 o 
  -2   0   5      984.97      907.44     23.86 o 
  -1   0   5     1209.63     1147.30     18.99 o 
   0   0   5        7.02        9.79      0.74 o 
   1   0   5    14279.05    14897.23    329.16 o 
   2   0   5     6439.13     7481.35    170.30 o 
   3   0   5     3256.35     3215.87     61.55 o 
   4   0   5     2194.22     2438.03     40.95 o 
   5   0   5     1322.38     1238.56     17.15 o 
   6   0   5       51.75       52.38      1.91 o 
   7   0   5      475.09      466.78     15.14 o 
   8   0   5      110.98      110.53      6.86 o 
   9   0   5       95.68      102.63      6.96 o 
  10   0   5       36.68       36.10      5.02 o 
  11   0   5        2.33       -1.27      3.08 o 
 -11   1   5       21.00       24.28      3.20 o 
 -10   1   5       49.65       47.68      4.20 o 
  -9   1   5      219.76      224.89     12.05 o 
  -8   1   5      365.25      363.70      8.93 o 
  -7   1   5      110.86      118.56      4.84 o 
  -6   1   5      766.79      777.28     17.56 o 
  -5   1   5      917.53      971.74     17.28 o 
  -4   1   5      175.25      184.46     18.30 o 
  -3   1   5      383.05      344.67     11.38 o 
  -2   1   5      256.19      265.82      6.53 o 
  -1   1   5     1406.44     1456.12     23.73 o 
   0   1   5       41.95       59.36      6.36 o 
   1   1   5      465.15      408.65      7.26 o 
   2   1   5      337.44      331.11     11.22 o 
   3   1   5        0.24        4.07      2.57 o 
   4   1   5      110.62       92.40      2.46 o 
   5   1   5      212.22      230.24      4.24 o 
   6   1   5       65.67       65.04      2.14 o 
   7   1   5       79.76       75.14      3.12 o 
   8   1   5        4.84        4.22      2.44 o 
   9   1   5        3.41        0.10      2.68 o 
  10   1   5        8.08       11.65      3.52 o 
  11   1   5       49.66       54.21      6.30 o 
 -11   2   5       13.18       18.53      2.92 o 
 -10   2   5        0.05       -1.19      1.74 o 
  -9   2   5       33.06       36.49      3.10 o 
  -8   2   5       41.92       48.50      3.22 o 
  -7   2   5      165.99      157.02      5.04 o 
  -6   2   5      408.76      411.92     10.87 o 
  -5   2   5      321.39      309.10      6.93 o 
  -4   2   5     1575.80     1377.66     18.79 o 
  -3   2   5     1873.53     2073.98     27.44 o 
  -2   2   5     5409.91     5784.43     90.94 o 
  -1   2   5    13423.90    13769.93    217.21 o 
   0   2   5     2281.96     2297.29     36.84 o 
   1   2   5     7140.05     7593.40    147.65 o 
   2   2   5     2677.31     2669.13     29.51 o 
   3   2   5     4297.14     4178.46     54.06 o 
   4   2   5     3627.14     3823.38     49.79 o 
   5   2   5      731.73      740.15     10.93 o 
   6   2   5      491.28      462.01      7.60 o 
   7   2   5      515.66      525.60      8.64 o 
   8   2   5        3.48        2.08      1.39 o 
   9   2   5       94.00      111.10      7.03 o 
  10   2   5       11.90        7.67      3.48 o 
  11   2   5        9.32       16.57      4.45 o 
 -10   3   5        1.59       -1.63      1.85 o 
  -9   3   5        8.30        7.76      2.10 o 
  -8   3   5       98.72       97.06      4.25 o 
  -7   3   5      873.96      854.70     24.91 o 
  -6   3   5     1266.37     1223.52     21.65 o 
  -5   3   5        6.18        7.93      1.37 o 
  -4   3   5       79.44       75.24      3.10 o 
  -3   3   5      796.82      798.18     11.36 o 
  -2   3   5      533.54      528.51     12.66 o 
  -1   3   5        0.68       -0.87      0.87 o 
   0   3   5      185.15      191.60      9.38 o 
   1   3   5       25.12       17.38      1.74 o 
   2   3   5        3.94        6.12      1.94 o 
   3   3   5      405.89      435.33      7.15 o 
   4   3   5        0.21        1.52      0.83 o 
   5   3   5      209.29      195.25      4.07 o 
   6   3   5      261.57      265.00      5.16 o 
   7   3   5      114.75       90.44      2.87 o 
   8   3   5      113.49      118.84      4.29 o 
   9   3   5       40.05       37.75      2.91 o 
  10   3   5       30.59       25.75      4.35 o 
  11   3   5        5.71        9.31      3.98 o 
 -10   4   5       28.56       34.64      3.37 o 
  -9   4   5      128.92      126.54      5.21 o 
  -8   4   5      210.05      225.28      6.78 o 
  -7   4   5       73.35       86.68      3.85 o 
  -6   4   5       17.50       17.22      1.98 o 
  -5   4   5      536.27      550.15     10.88 o 
  -4   4   5      813.17      778.28     11.38 o 
  -3   4   5     3141.24     3270.81     50.05 o 
  -2   4   5     2340.99     2343.99     30.94 o 
  -1   4   5     2337.24     2304.65     37.52 o 
   0   4   5     7679.50     8554.09    134.24 o 
   1   4   5     5224.23     5477.87     86.71 o 
   2   4   5     2336.25     2170.72     24.47 o 
   3   4   5     2821.80     3001.27     39.49 o 
   4   4   5     1507.14     1519.23     20.96 o 
   5   4   5      626.20      592.07      9.37 o 
   6   4   5      517.71      549.61      9.08 o 
   7   4   5       29.17       35.49      2.06 o 
   8   4   5       35.94       49.59      3.03 o 
   9   4   5        0.37       -1.51      1.57 o 
  10   4   5        3.76       -2.68      2.68 o 
  11   4   5       19.28       21.40      4.35 o 
 -10   5   5       19.96       20.63      4.25 o 
  -9   5   5      110.00       98.28      6.56 o 
  -8   5   5        9.86        3.28      2.38 o 
  -7   5   5        0.36        0.67      1.88 o 
  -6   5   5        0.68        2.86      1.88 o 
  -5   5   5      752.56      746.54     14.11 o 
  -4   5   5      331.53      292.36      6.57 o 
  -3   5   5      112.01      114.14      3.10 o 
  -2   5   5       56.17       57.19      2.38 o 
  -1   5   5       52.58       59.37      6.63 o 
   0   5   5       72.20       84.33      2.97 o 
   1   5   5     1527.70     1511.39     26.37 o 
   2   5   5      102.04      102.10      2.73 o 
   3   5   5      343.18      323.29      7.32 o 
   4   5   5        3.30        4.29      1.13 o 
   5   5   5      557.20      517.47      8.63 o 
   6   5   5       67.47       54.59      2.39 o 
   7   5   5      151.54      154.73      4.12 o 
   8   5   5      102.93      102.38      4.28 o 
   9   5   5       42.43       46.67      3.29 o 
  10   5   5       86.33       70.90      4.45 o 
  11   5   5        7.53       -0.37      3.18 o 
  -9   6   5       17.79       15.57      3.68 o 
  -8   6   5      132.78      144.52      7.80 o 
  -7   6   5       86.35       89.67      5.83 o 
  -6   6   5      313.00      313.95     11.32 o 
  -5   6   5      788.95      792.65     21.70 o 
  -4   6   5       13.56       11.72      2.44 o 
  -3   6   5      519.60      493.13     14.36 o 
  -2   6   5      271.89      268.60      6.46 o 
  -1   6   5     1821.42     1851.50     31.28 o 
   0   6   5      563.52      580.94     11.40 o 
   1   6   5     1633.60     1609.82     19.00 o 
   2   6   5      432.68      447.87      7.81 o 
   3   6   5      528.59      514.26     14.78 o 
   4   6   5      402.22      446.60     11.23 o 
   5   6   5      554.14      546.31     11.47 o 
   6   6   5      548.36      530.89      9.21 o 
   7   6   5       45.41       29.76      2.29 o 
   8   6   5       14.83       20.04      2.51 o 
   9   6   5        0.70        6.72      2.10 o 
  10   6   5        7.74        8.99      2.43 o 
  -8   7   5       61.60       66.40      5.66 o 
  -7   7   5        7.45        5.42      2.48 o 
  -6   7   5       57.32       70.32      5.29 o 
  -5   7   5        0.17       -0.13      2.04 o 
  -4   7   5      387.96      360.56     12.15 o 
  -3   7   5      792.56      766.30     20.96 o 
  -2   7   5      111.25      112.17      5.66 o 
  -1   7   5       12.50       19.26      2.29 o 
   0   7   5      323.38      302.76      7.30 o 
   1   7   5      168.74      163.14      4.07 o 
   2   7   5      213.31      216.89      5.88 o 
   3   7   5      351.69      375.30     12.44 o 
   4   7   5       74.95       60.10      8.39 o 
   5   7   5      142.26      146.86      5.19 o 
   6   7   5       43.31       42.78      3.40 o 
   7   7   5       87.67       98.00      5.66 o 
   8   7   5        6.56        3.72      2.75 o 
   9   7   5       53.19       54.21      5.36 o 
  10   7   5        6.15        4.35      3.15 o 
  -8   8   5       51.41       58.73      5.56 o 
  -7   8   5       14.34       14.90      3.58 o 
  -6   8   5      193.94      169.10      8.37 o 
  -5   8   5       87.14       95.03      6.09 o 
  -4   8   5      304.35      292.02     11.08 o 
  -3   8   5      124.24      119.64      6.36 o 
  -2   8   5       17.43       16.14      2.78 o 
  -1   8   5      107.19       92.38      5.42 o 
   0   8   5       57.58       46.98      3.78 o 
   1   8   5       85.27       98.13      4.00 o 
   2   8   5        4.46        3.85      1.24 o 
   3   8   5       75.54       94.01      4.20 o 
   4   8   5      114.03      124.00      4.80 o 
   5   8   5        2.50       -0.90      2.48 o 
   6   8   5        9.87        8.04      3.18 o 
   7   8   5       92.23       89.57      6.40 o 
   8   8   5       63.45       66.33      5.89 o 
   9   8   5        2.27        2.85      3.42 o 
  -7   9   5       46.43       63.25      6.13 o 
  -6   9   5       24.60       26.55      4.02 o 
  -5   9   5       12.20       18.95      3.68 o 
  -4   9   5      123.62      123.96      7.03 o 
  -3   9   5        5.43       11.65      2.78 o 
  -2   9   5       69.80       75.88      5.26 o 
  -1   9   5        4.50        6.13      2.41 o 
   0   9   5       66.65       67.35      3.48 o 
   1   9   5      178.27      184.23      5.78 o 
   2   9   5      155.93      150.82      7.63 o 
   3   9   5        0.22        1.71      2.41 o 
   4   9   5      339.77      354.07     12.96 o 
   5   9   5       72.97       84.65      6.23 o 
   6   9   5       56.99       54.95      5.63 o 
   7   9   5       26.81       36.97      5.06 o 
   8   9   5        0.22       -2.71      2.98 o 
  -5  10   5       25.33       25.38      4.39 o 
  -4  10   5        3.76        0.27      2.61 o 
  -3  10   5        2.33        2.38      2.65 o 
  -2  10   5       57.09       61.41      4.99 o 
  -1  10   5       33.36       36.43      3.14 o 
   0  10   5        0.36       -0.36      1.43 o 
   1  10   5        3.52        0.70      1.61 o 
   2  10   5        6.69        2.24      2.78 o 
   3  10   5        0.44        2.38      2.85 o 
   4  10   5       42.00       40.95      5.06 o 
   5  10   5        0.11       -2.81      2.81 o 
   6  10   5        7.74        1.34      3.15 o 
   7  10   5        1.52        9.41      4.09 o 
  -4  11   5       24.92       29.13      4.52 o 
  -3  11   5       40.48       47.31      5.39 o 
  -2  11   5        7.56        6.25      2.21 o 
  -1  11   5       37.92       50.20      4.89 o 
   0  11   5       15.49       13.90      3.48 o 
   1  11   5        5.35        6.50      2.88 o 
   2  11   5       11.51        9.68      3.68 o 
   3  11   5       17.63       20.26      4.02 o 
   4  11   5      119.79      129.12      8.51 o 
   5  11   5        0.06       -0.84      2.98 o 
   6  11   5       45.66       56.49      6.43 o 
  -1  12   5        1.56       -1.92      1.92 o 
   0  12   5        0.64        1.74      2.53 o 
   1  12   5        5.67        0.84      3.28 o 
   2  12   5        0.63       -1.88      2.81 o 
   3  12   5        3.40        1.44      3.55 o 
  -3 -10   6       14.90       13.46      3.95 o 
  -2 -10   6       41.55       37.64      5.56 o 
  -1 -10   6        2.99        4.32      3.52 o 
   0 -10   6        6.11        9.98      3.75 o 
   1 -10   6       20.04       27.62      5.32 o 
   2 -10   6       12.70       12.09      4.09 o 
  -6  -9   6        0.10       -0.48      2.21 o 
  -5  -9   6       42.36       38.64      5.26 o 
  -4  -9   6        2.55       -2.78      2.78 o 
  -3  -9   6        9.13        5.79      3.25 o 
  -2  -9   6        2.70       -1.98      2.61 o 
  -1  -9   6       70.54       68.04      6.30 o 
   0  -9   6        3.65       -1.84      2.81 o 
   1  -9   6       45.01       47.65      5.63 o 
   2  -9   6       18.39       10.48      4.02 o 
   3  -9   6        8.10        5.93      3.78 o 
   4  -9   6       15.79       17.85      4.49 o 
  -7  -8   6       15.58       18.68      4.32 o 
  -6  -8   6        1.02        1.94      2.09 o 
  -5  -8   6       18.03       20.63      3.88 o 
  -4  -8   6      129.72      128.92      7.40 o 
  -3  -8   6       40.48       42.66      4.72 o 
  -2  -8   6      199.09      216.78      9.28 o 
  -1  -8   6      119.17      116.36      6.50 o 
   0  -8   6      373.07      369.04     14.60 o 
   1  -8   6       35.84       40.22      5.19 o 
   2  -8   6       81.54       79.63      6.76 o 
   3  -8   6        7.90        8.10      3.62 o 
   4  -8   6        5.24        9.78      3.58 o 
   6  -8   6        0.26       -2.31      2.31 o 
  -8  -7   6       65.47       73.80      6.56 o 
  -7  -7   6        8.53        3.48      3.25 o 
  -6  -7   6       44.75       38.25      9.14 o 
  -5  -7   6       37.90       37.97      4.59 o 
  -4  -7   6       56.12       50.50      4.86 o 
  -3  -7   6        1.79        0.64      2.41 o 
  -2  -7   6       36.11       45.87      4.25 o 
  -1  -7   6        3.32        2.19      1.69 o 
   0  -7   6       46.34       41.16      3.11 o 
   1  -7   6      182.10      214.64     10.31 o 
   2  -7   6      174.81      201.38     10.01 o 
   3  -7   6       35.91       45.34      5.29 o 
   4  -7   6       74.43       82.37      6.53 o 
   5  -7   6       31.05       28.53      4.65 o 
   6  -7   6      150.20      140.07      8.47 o 
   7  -7   6        2.40        2.85      2.85 o 
  -9  -6   6       29.08       34.39      4.99 o 
  -8  -6   6        2.01        3.65      3.15 o 
  -7  -6   6       86.30       89.57      6.53 o 
  -6  -6   6        0.47        2.46      1.82 o 
  -5  -6   6      291.51      286.05      8.66 o 
  -4  -6   6       79.80       78.62      5.32 o 
  -3  -6   6      358.01      367.33     12.19 o 
  -2  -6   6      359.76      336.09     11.08 o 
  -1  -6   6      125.02       98.10      4.05 o 
   0  -6   6      801.51      830.96     16.07 o 
   1  -6   6      930.31      880.49     16.84 o 
   2  -6   6     1147.29     1233.58     33.69 o 
   3  -6   6        8.38        5.06      2.81 o 
   4  -6   6      219.67      238.48     10.38 o 
   5  -6   6        3.77        3.25      2.61 o 
   6  -6   6       38.93       38.94      4.75 o 
   7  -6   6        1.24        2.54      3.08 o 
   8  -6   6        0.58       -2.48      2.98 o 
  -9  -5   6       16.94       12.89      3.58 o 
  -8  -5   6        4.13        4.32      2.65 o 
  -7  -5   6       33.55       31.61      4.45 o 
  -6  -5   6      185.02      179.83      6.06 o 
  -5  -5   6       96.30       96.94      4.23 o 
  -4  -5   6       51.87       46.08      3.01 o 
  -3  -5   6       52.06       48.87      3.48 o 
  -2  -5   6      202.56      216.18      5.98 o 
  -1  -5   6      120.86      131.20      4.41 o 
   0  -5   6      164.08      163.63      6.31 o 
   1  -5   6      786.81      805.87     15.13 o 
   2  -5   6       75.26       76.45      5.46 o 
   3  -5   6        8.13        9.98      2.98 o 
   4  -5   6       66.43       61.14      4.96 o 
   5  -5   6      176.43      193.74      8.64 o 
   6  -5   6      156.23      129.15      7.57 o 
   7  -5   6        0.41       -1.81      2.18 o 
   8  -5   6       70.19       74.10      6.40 o 
   9  -5   6        0.07       -3.05      3.18 o 
 -10  -4   6       37.23       40.88      5.02 o 
  -9  -4   6       61.07       55.22      5.49 o 
  -8  -4   6      116.31      122.62      7.20 o 
  -7  -4   6       87.34       87.93      5.86 o 
  -6  -4   6       43.81       37.15      2.96 o 
  -5  -4   6      531.81      544.30     24.53 o 
  -4  -4   6      496.45      446.84      9.78 o 
  -3  -4   6      785.21      774.42     14.79 o 
  -2  -4   6        2.37       11.44      4.37 o 
  -1  -4   6     2596.86     2553.10     42.13 o 
   0  -4   6      202.41      201.07      9.29 o 
   1  -4   6      543.42      551.04     10.65 o 
   2  -4   6      281.61      255.70     11.99 o 
   3  -4   6      752.34      743.46     21.06 o 
   4  -4   6     1309.39     1246.87     32.48 o 
   5  -4   6       49.49       54.65      4.62 o 
   6  -4   6       52.05       49.32      4.65 o 
   7  -4   6        5.13        1.84      2.54 o 
   8  -4   6        4.68        0.03      2.71 o 
   9  -4   6        3.86        1.44      3.25 o 
 -10  -3   6        0.07       -0.07      2.61 o 
  -9  -3   6        0.59        5.09      2.71 o 
  -8  -3   6        3.11        1.21      2.41 o 
  -7  -3   6       52.49       60.44      4.89 o 
  -6  -3   6       38.47       42.81      2.79 o 
  -5  -3   6        4.36       16.40      2.04 o 
  -4  -3   6        7.30       10.43      1.63 o 
  -3  -3   6       43.43       34.93      2.15 o 
  -2  -3   6        0.39        1.35      1.24 o 
  -1  -3   6      300.77      280.89     13.21 o 
   0  -3   6      388.26      399.15      7.99 o 
   1  -3   6     1008.70     1038.28     17.88 o 
   2  -3   6      886.05      935.06     16.19 o 
   3  -3   6     1282.58     1365.65     34.52 o 
   4  -3   6        9.13        9.58      2.41 o 
   5  -3   6      569.99      543.26     16.04 o 
   6  -3   6       28.01       25.40      2.43 o 
   7  -3   6      164.12      171.78      8.71 o 
   8  -3   6       20.74       24.41      4.42 o 
   9  -3   6       39.65       58.00      6.19 o 
  10  -3   6       56.83       52.14      6.43 o 
 -10  -2   6      163.64      181.35      9.07 o 
  -9  -2   6       54.78       49.22      4.89 o 
  -8  -2   6      202.32      216.48      9.21 o 
  -7  -2   6       51.63       48.72      4.19 o 
  -6  -2   6      588.24      557.59     16.17 o 
  -5  -2   6      537.83      529.92     11.42 o 
  -4  -2   6     1314.01     1309.28     22.62 o 
  -3  -2   6      656.05      628.01     11.79 o 
  -2  -2   6     1541.96     1519.23     25.48 o 
  -1  -2   6      319.29      260.80      5.64 o 
   0  -2   6        2.65        6.26      1.17 o 
   1  -2   6      857.44      748.12     13.00 o 
   2  -2   6      100.65      103.44      5.11 o 
   3  -2   6      181.35      160.52      7.60 o 
   4  -2   6       12.08       14.16      2.51 o 
   5  -2   6      814.90      766.40     20.69 o 
   6  -2   6       16.63       16.56      2.03 o 
   7  -2   6        0.48        0.27      2.44 o 
   8  -2   6        4.07        3.82      2.91 o 
   9  -2   6        9.99        6.06      3.35 o 
  10  -2   6        0.21        0.03      2.95 o 
 -10  -1   6        6.17        5.96      2.71 o 
  -9  -1   6       19.40       18.85      3.42 o 
  -8  -1   6       57.84       54.75      4.49 o 
  -7  -1   6      184.14      157.98      7.27 o 
  -6  -1   6       15.10       10.95      2.24 o 
  -5  -1   6       89.23       64.46      2.79 o 
  -4  -1   6      230.74      201.40      4.96 o 
  -3  -1   6     1549.42     1435.38     24.13 o 
  -2  -1   6      584.87      509.65      9.53 o 
  -1  -1   6     1630.27     1652.58     38.17 o 
   0  -1   6     8979.34     8929.77    140.04 o 
   1  -1   6      466.18      505.84      8.96 o 
   2  -1   6     5166.43     5233.38    120.48 o 
   3  -1   6     1690.08     1823.08     44.03 o 
   4  -1   6     1948.32     1895.55     30.78 o 
   5  -1   6      983.45     1042.09     35.01 o 
   6  -1   6       17.81       13.15      1.79 o 
   7  -1   6      171.92      161.87      8.14 o 
   8  -1   6      230.97      220.93     10.05 o 
   9  -1   6       31.47       24.41      4.19 o 
  10  -1   6        1.33        3.35      3.31 o 
  11  -1   6       17.76       18.45      4.72 o 
 -11   0   6       72.25       70.45      6.13 o 
 -10   0   6       52.23       62.72      5.59 o 
  -9   0   6       48.07       48.35      4.62 o 
  -8   0   6      175.01      183.13      8.10 o 
  -7   0   6      400.03      418.39     13.29 o 
  -6   0   6      640.35      643.71     17.71 o 
  -5   0   6      131.02      138.05      3.84 o 
  -4   0   6      229.48      171.45      5.56 o 
  -3   0   6       14.11       19.52      4.15 o 
  -2   0   6     4405.65     4402.01    105.56 o 
  -1   0   6      115.99      146.52      3.50 o 
   0   0   6     3662.93     3582.07     56.79 o 
   1   0   6      238.89      227.30      4.41 o 
   2   0   6       21.35       61.41      3.52 o 
   3   0   6        7.85       14.00      2.04 o 
   4   0   6      109.01      108.47      2.31 o 
   5   0   6       76.26       97.63      3.85 o 
   6   0   6      284.12      268.47      6.88 o 
   7   0   6        0.68       -1.61      2.18 o 
   8   0   6       17.02       12.05      3.42 o 
   9   0   6        3.81        2.58      2.95 o 
  10   0   6       12.02        7.00      3.45 o 
  11   0   6        1.06       -3.08      3.08 o 
 -10   1   6       15.46       19.25      3.88 o 
  -9   1   6      156.93      156.91      7.84 o 
  -8   1   6      125.48      121.42      6.50 o 
  -7   1   6      560.94      509.07     15.24 o 
  -6   1   6       66.85       69.11      4.32 o 
  -5   1   6     2364.10     2345.51     53.88 o 
  -4   1   6      238.87      262.44      5.62 o 
  -3   1   6     1576.97     1402.28     23.35 o 
  -2   1   6     3454.68     3363.40     53.57 o 
  -1   1   6     8303.70     8585.72    135.06 o 
   0   1   6     2591.36     2535.35     40.58 o 
   1   1   6     8922.57     9189.46    144.19 o 
   2   1   6     6640.05     6650.80    143.77 o 
   3   1   6     2436.56     2537.70     64.58 o 
   4   1   6     1474.63     1464.64     19.87 o 
   5   1   6      632.02      638.86      9.56 o 
   6   1   6     1358.89     1297.85     21.03 o 
   7   1   6      245.71      242.48      6.35 o 
   8   1   6      141.07      142.98      7.84 o 
   9   1   6        8.19        9.14      2.98 o 
  10   1   6       35.82       43.36      5.46 o 
  11   1   6        1.10       -0.87      3.18 o 
 -10   2   6        0.78       -0.80      1.88 o 
  -9   2   6      160.32      151.81      5.65 o 
  -8   2   6      318.39      303.43      8.08 o 
  -7   2   6      140.77      151.13      5.01 o 
  -6   2   6       21.79       23.30      2.03 o 
  -5   2   6      547.27      540.73     10.68 o 
  -4   2   6       76.60       72.54      2.46 o 
  -3   2   6       11.89        9.43      1.02 o 
  -2   2   6      299.26      403.10      7.71 o 
  -1   2   6       55.38       51.20      2.39 o 
   0   2   6     2155.87     2357.75     37.91 o 
   1   2   6      213.16      224.57      4.68 o 
   2   2   6      323.25      300.69      4.06 o 
   3   2   6       51.30       77.38      2.43 o 
   4   2   6     1462.44     1508.80     26.12 o 
   5   2   6      687.02      726.39     10.79 o 
   6   2   6       53.89       44.98      3.96 o 
   7   2   6       30.25       27.77      1.76 o 
   8   2   6       60.99       50.36      4.62 o 
   9   2   6       29.55       29.47      4.45 o 
  10   2   6       11.05        8.97      3.68 o 
  11   2   6        3.85       -2.51      2.51 o 
 -10   3   6      131.53      143.45      5.88 o 
  -9   3   6       31.96       40.52      3.37 o 
  -8   3   6      251.46      244.29      7.04 o 
  -7   3   6     1069.50     1013.54     18.94 o 
  -6   3   6      826.81      822.69     15.48 o 
  -5   3   6     1063.69     1018.88     18.09 o 
  -4   3   6     1782.02     1945.90     26.19 o 
  -3   3   6     3168.22     3361.59     53.95 o 
  -2   3   6     3457.19     3490.26     55.80 o 
  -1   3   6     1909.32     1976.51     33.55 o 
   0   3   6     3791.07     3953.86     62.86 o 
   1   3   6     5964.14     6251.44     80.23 o 
   2   3   6     2431.62     2443.51     27.29 o 
   3   3   6     1195.39     1199.27     16.53 o 
   4   3   6     2113.51     2072.40     34.16 o 
   5   3   6      785.70      770.87     11.52 o 
   6   3   6      602.28      560.68     16.78 o 
   7   3   6      161.74      165.03      3.97 o 
   8   3   6        2.80        3.58      2.54 o 
   9   3   6        0.22       -1.07      2.61 o 
  10   3   6       37.03       52.84      5.69 o 
  11   3   6        0.08        0.03      3.28 o 
 -10   4   6       37.60       34.02      4.79 o 
  -9   4   6       33.10       29.33      4.19 o 
  -8   4   6       70.29       64.09      4.77 o 
  -7   4   6       51.73       49.31      3.04 o 
  -6   4   6      205.39      202.86      8.96 o 
  -5   4   6      112.47       96.37      3.45 o 
  -4   4   6       16.90       20.08      1.37 o 
  -3   4   6       42.28       37.06      1.54 o 
  -2   4   6      520.41      498.32      9.61 o 
  -1   4   6     1554.81     1646.01     27.46 o 
   0   4   6        5.61        9.04      1.67 o 
   1   4   6      543.30      596.04     11.05 o 
   2   4   6      104.50      101.17      2.05 o 
   3   4   6     1053.82     1096.54     15.42 o 
   4   4   6      150.71      151.35      3.41 o 
   5   4   6      337.37      339.67      6.10 o 
   6   4   6       99.88       94.23      4.80 o 
   7   4   6      859.59      805.42     12.63 o 
   8   4   6        2.85        2.13      1.54 o 
   9   4   6       32.24       43.93      4.99 o 
  10   4   6        4.84       -1.67      2.78 o 
  11   4   6       19.49       15.27      4.49 o 
  -9   5   6       37.81       47.98      5.19 o 
  -8   5   6      151.53      144.29      7.67 o 
  -7   5   6       97.25      104.27      6.23 o 
  -6   5   6      461.61      425.99     13.73 o 
  -5   5   6     2027.60     2097.15     49.69 o 
  -4   5   6     2897.31     2869.85     46.97 o 
  -3   5   6      965.79      916.54     16.53 o 
  -2   5   6     1142.09     1159.60     20.28 o 
  -1   5   6     1049.70     1030.33     18.28 o 
   0   5   6     1091.19     1096.85     19.21 o 
   1   5   6     1553.11     1544.39     26.20 o 
   2   5   6      343.05      325.47      5.75 o 
   3   5   6     1643.91     1709.52     23.39 o 
   4   5   6      215.68      205.28      4.28 o 
   5   5   6      838.99      874.28     13.25 o 
   6   5   6        6.59        6.19      1.34 o 
   7   5   6       45.03       59.13      2.70 o 
   8   5   6        2.02       -0.02      1.55 o 
   9   5   6       11.09       12.73      2.24 o 
  10   5   6       12.83        4.32      3.18 o 
  -9   6   6        4.59        4.32      2.85 o 
  -8   6   6        0.01        0.10      2.14 o 
  -7   6   6        1.84        4.49      2.38 o 
  -6   6   6        2.93        4.19      2.44 o 
  -5   6   6        5.45       -0.37      1.84 o 
  -4   6   6      314.14      270.19      9.81 o 
  -3   6   6       94.66      101.12      3.70 o 
  -2   6   6       37.95       47.86      2.46 o 
  -1   6   6       66.21       67.16      2.87 o 
   0   6   6      245.47      239.05      5.98 o 
   1   6   6      221.51      220.73      5.69 o 
   2   6   6     2298.10     2326.04     30.90 o 
   3   6   6      175.33      175.35      5.21 o 
   4   6   6      144.17      147.00      5.32 o 
   5   6   6      886.50      903.40     15.44 o 
   6   6   6      343.43      340.22      6.70 o 
   7   6   6      121.76      110.61      3.59 o 
   8   6   6       89.08      101.59      3.63 o 
   9   6   6       61.84       56.09      3.63 o 
  10   6   6        3.25        4.79      3.18 o 
  -8   7   6        1.74       -2.54      2.54 o 
  -7   7   6      131.30      138.59      7.60 o 
  -6   7   6       55.50       46.38      4.25 o 
  -5   7   6      106.74       91.58      5.69 o 
  -4   7   6      647.11      597.64     17.61 o 
  -3   7   6      560.42      536.46     16.24 o 
  -2   7   6     1197.74     1188.65     21.50 o 
  -1   7   6       22.09       18.68      1.99 o 
   0   7   6      494.53      479.42     22.27 o 
   1   7   6       35.49       39.21      2.14 o 
   2   7   6      287.49      300.96      5.96 o 
   3   7   6        2.88        4.52      4.57 o 
   4   7   6      227.78      237.57      6.64 o 
   5   7   6       57.86       68.76      3.65 o 
   6   7   6       40.47       45.04      3.92 o 
   7   7   6        1.16        5.57      1.85 o 
   8   7   6        0.92       -1.25      1.73 o 
   9   7   6        0.43        1.81      2.75 o 
  -7   8   6        0.11       -1.44      1.98 o 
  -6   8   6       13.97       20.02      3.65 o 
  -5   8   6       13.87       18.55      3.18 o 
  -4   8   6      103.71      114.28      6.40 o 
  -3   8   6      208.92      213.40      8.87 o 
  -2   8   6       55.45       43.90      4.25 o 
  -1   8   6       46.66       42.83      3.78 o 
   0   8   6      120.45      129.85      6.06 o 
   1   8   6      281.21      267.60      8.35 o 
   2   8   6      242.97      248.88      5.57 o 
   3   8   6      116.83      106.24      5.11 o 
   4   8   6      155.53      167.18      7.97 o 
   5   8   6      198.66      201.52      6.47 o 
   6   8   6      148.72      150.16     13.98 o 
   7   8   6      221.00      201.01      9.44 o 
   8   8   6       90.75       93.96      6.70 o 
   9   8   6        3.01        2.34      3.28 o 
  -6   9   6        2.31        5.79      2.88 o 
  -5   9   6      112.27       87.80      6.19 o 
  -4   9   6        0.11       -2.21      2.21 o 
  -3   9   6       17.70       13.19      2.98 o 
  -2   9   6        7.82        8.24      2.65 o 
  -1   9   6      310.05      294.40     10.88 o 
   0   9   6      102.37      109.10      4.41 o 
   1   9   6        3.52        3.45      1.53 o 
   2   9   6        0.02        0.51      1.48 o 
   3   9   6       10.92        9.14      3.18 o 
   4   9   6       42.33       49.96      5.09 o 
   5   9   6       27.57       23.94      3.78 o 
   6   9   6        0.11       -2.24      2.75 o 
   7   9   6        0.02       -1.91      2.85 o 
   8   9   6       21.03       18.82      4.35 o 
  -5  10   6        2.49       -0.20      2.61 o 
  -4  10   6      150.22      163.74      8.54 o 
  -3  10   6       19.78       23.27      3.88 o 
  -2  10   6       90.41       89.04      5.83 o 
  -1  10   6      113.83      116.21      3.90 o 
   0  10   6       24.09       31.42      3.87 o 
   1  10   6       51.39       56.29      3.60 o 
   2  10   6       14.84        9.61      3.25 o 
   3  10   6       10.61       15.03      3.65 o 
   4  10   6       28.83       33.08      4.65 o 
   5  10   6      102.76      108.26      7.33 o 
   6  10   6        8.52       10.58      3.88 o 
   7  10   6       11.58        6.46      3.92 o 
  -3  11   6        4.98        1.47      2.75 o 
  -2  11   6        4.70        4.49      2.81 o 
  -1  11   6       15.92       20.23      2.87 o 
   0  11   6       10.17        6.92      2.31 o 
   1  11   6       57.60       57.71      3.69 o 
   2  11   6       33.37       32.18      4.89 o 
   3  11   6        2.73        2.28      3.35 o 
   4  11   6       16.12       16.61      3.92 o 
   5  11   6        0.44       -3.05      3.05 o 
   6  11   6        0.83       -2.81      2.81 o 
   0  12   6       68.47       82.03      7.58 o 
   1  12   6       11.99       15.87      4.35 o 
   2  12   6        5.51        0.47      3.62 o 
   3  12   6        4.88        7.07      3.92 o 
  -1 -10   7        0.05       -0.80      3.82 o 
   0 -10   7        4.07        1.27      3.82 o 
  -5  -9   7        1.84        0.28      2.31 o 
  -4  -9   7        2.10        3.18      2.30 o 
  -3  -9   7       22.99       34.25      9.06 o 
  -2  -9   7       34.02       32.65      5.42 o 
  -1  -9   7       51.65       54.45      6.56 o 
   0  -9   7       38.50       38.88      5.73 o 
   1  -9   7       16.06       17.58      4.65 o 
   2  -9   7      114.23      100.19      8.20 o 
   3  -9   7        0.37        1.64      3.38 o 
   4  -9   7        2.11        1.31      3.92 o 
  -6  -8   7        2.90        3.12      2.24 o 
  -5  -8   7       47.88       52.44      6.85 o 
  -4  -8   7        1.52        0.50      1.96 o 
  -3  -8   7        6.21        2.29      2.23 o 
  -2  -8   7        2.23        1.27      2.43 o 
  -1  -8   7        8.70        6.26      3.35 o 
   0  -8   7        4.56        4.12      3.48 o 
   1  -8   7       10.23        2.88      3.35 o 
   2  -8   7        3.03        2.08      3.01 o 
   3  -8   7       27.34       21.10      4.72 o 
   4  -8   7       14.72       11.82      3.98 o 
  -7  -7   7       46.04       56.46      5.89 o 
  -6  -7   7       19.52       24.52      5.17 o 
  -5  -7   7       29.67       30.83      3.25 o 
  -4  -7   7       66.76       72.07      4.16 o 
  -3  -7   7      209.28      207.99      6.76 o 
  -2  -7   7        8.83        6.95      2.11 o 
  -1  -7   7      147.53      159.63      5.70 o 
   0  -7   7       77.86       79.73      6.66 o 
   1  -7   7      439.13      444.71     16.47 o 
   2  -7   7       76.13       90.94      6.90 o 
   3  -7   7       86.57       96.80      7.17 o 
   4  -7   7        4.39        4.89      3.18 o 
   5  -7   7       19.45       20.56      4.42 o 
   7  -7   7        1.44       -2.81      2.81 o 
  -8  -6   7       58.71       54.71      5.99 o 
  -7  -6   7       66.40       65.03      5.79 o 
  -6  -6   7        1.21       -0.86      1.89 o 
  -5  -6   7       92.20       81.31      4.38 o 
  -4  -6   7        2.76        2.66      1.81 o 
  -3  -6   7      115.99      115.16      4.77 o 
  -2  -6   7      259.27      263.76      7.33 o 
  -1  -6   7      146.97      138.02      4.88 o 
   0  -6   7      277.07      265.26      7.08 o 
   1  -6   7       15.27       26.79      4.39 o 
   2  -6   7      456.19      456.30     16.07 o 
   3  -6   7        3.10        3.98      2.91 o 
   4  -6   7        5.71        3.52      2.85 o 
   5  -6   7       38.20       33.82      4.52 o 
   7  -6   7       20.17       14.67      3.75 o 
   8  -6   7        0.12       -3.15      3.15 o 
  -9  -5   7       36.65       52.57      5.89 o 
  -8  -5   7      106.52      116.86      7.40 o 
  -7  -5   7      112.58      135.58      7.60 o 
  -6  -5   7      506.74      491.48     11.47 o 
  -5  -5   7       72.32       68.05      3.82 o 
  -4  -5   7      652.82      688.48     23.94 o 
  -3  -5   7       92.90      106.26      4.25 o 
  -2  -5   7      559.83      539.89     15.40 o 
  -1  -5   7      168.87      169.57      5.18 o 
   0  -5   7      299.54      298.06     11.18 o 
   1  -5   7      484.56      469.89     15.57 o 
   2  -5   7      296.20      287.47     11.42 o 
   3  -5   7      514.73      533.31     17.28 o 
   4  -5   7        1.79        4.92      2.78 o 
   5  -5   7      191.78      188.99      8.84 o 
   6  -5   7        1.37       -0.27      2.24 o 
   7  -5   7        4.90        6.53      2.91 o 
   8  -5   7       69.21       73.57      6.90 o 
  -9  -4   7        0.12       -0.70      2.91 o 
  -8  -4   7       40.63       44.60      4.99 o 
  -7  -4   7       52.42       53.21      4.96 o 
  -6  -4   7      324.00      338.89      8.50 o 
  -5  -4   7        0.05       -0.55      1.43 o 
  -4  -4   7        0.21       -0.83      1.28 o 
  -3  -4   7       72.26       74.11      5.98 o 
  -2  -4   7      147.33      145.08      7.42 o 
  -1  -4   7       12.85       15.17      1.82 o 
   0  -4   7      828.38      821.91     15.17 o 
   1  -4   7       61.50       73.30      2.96 o 
   2  -4   7      940.21      999.72     27.29 o 
   3  -4   7      766.36      719.69     20.79 o 
   4  -4   7     2038.53     2084.60     51.80 o 
   5  -4   7        1.19        0.84      2.28 o 
   6  -4   7      232.99      249.48      7.33 o 
   7  -4   7       11.52        4.45      2.88 o 
   8  -4   7       49.87       52.50      5.99 o 
   9  -4   7       43.10       41.62      5.52 o 
 -10  -3   7        0.20       -1.74      2.44 o 
  -9  -3   7      125.79      140.20      7.90 o 
  -8  -3   7       34.87       30.97      4.25 o 
  -7  -3   7      197.84      184.17      8.37 o 
  -6  -3   7      250.63      249.36      9.58 o 
  -5  -3   7      452.54      467.22     11.64 o 
  -4  -3   7     1296.50     1371.94     24.12 o 
  -3  -3   7      545.69      499.01     10.20 o 
  -2  -3   7      763.86      743.85     13.89 o 
  -1  -3   7      321.70      310.72      6.86 o 
   0  -3   7     1731.38     1721.36     28.76 o 
   1  -3   7       23.66       58.43      4.39 o 
   2  -3   7      611.11      583.84     17.08 o 
   3  -3   7       90.66       73.37      4.96 o 
   4  -3   7      690.78      705.89     20.19 o 
   5  -3   7      449.12      416.58     13.53 o 
   6  -3   7       84.14       81.52      4.30 o 
   7  -3   7        0.32       -2.31      2.31 o 
   8  -3   7       48.88       50.33      5.63 o 
   9  -3   7        1.16       -0.10      3.21 o 
  10  -3   7       36.29       39.11      5.79 o 
 -10  -2   7        0.22        1.07      2.95 o 
  -9  -2   7        8.02        7.17      2.61 o 
  -8  -2   7        2.03       -2.08      2.08 o 
  -7  -2   7       23.61       15.87      3.11 o 
  -6  -2   7       35.89       33.32      3.45 o 
  -5  -2   7      403.12      377.73      8.38 o 
  -4  -2   7       42.62       30.66      3.63 o 
  -3  -2   7      697.70      684.46     12.84 o 
  -2  -2   7      325.19      317.34      6.87 o 
  -1  -2   7     1949.54     1867.14     30.85 o 
   0  -2   7      119.09       93.32      2.81 o 
   1  -2   7     1237.51     1217.13     38.98 o 
   2  -2   7     2494.78     2503.69     60.00 o 
   3  -2   7      588.37      655.26     18.48 o 
   4  -2   7     1066.12     1001.53     26.45 o 
   5  -2   7      651.87      648.97     18.48 o 
   6  -2   7     2668.18     2707.99     46.05 o 
   7  -2   7       88.46       91.95      6.46 o 
   8  -2   7      277.30      295.24     12.36 o 
   9  -2   7       14.26        9.88      3.35 o 
  10  -2   7       31.27       38.47      5.66 o 
 -10  -1   7       64.91       79.43      6.43 o 
  -9  -1   7       13.23       11.59      3.11 o 
  -8  -1   7       17.05       15.03      3.15 o 
  -7  -1   7      482.91      470.73     14.60 o 
  -6  -1   7       62.84       82.61      4.86 o 
  -5  -1   7     1007.72     1039.97     25.31 o 
  -4  -1   7      442.24      520.04     10.25 o 
  -3  -1   7      480.93      430.84     14.57 o 
  -2  -1   7      725.79      786.59     14.05 o 
  -1  -1   7     1004.66     1055.35     18.08 o 
   0  -1   7      630.46      608.81     12.44 o 
   1  -1   7      135.28      134.37      3.07 o 
   2  -1   7     1128.41     1104.40     28.26 o 
   3  -1   7        9.83        9.74      2.18 o 
   4  -1   7      376.38      363.51     11.62 o 
   5  -1   7      463.70      442.20      9.71 o 
   6  -1   7      332.11      319.81      7.91 o 
   7  -1   7        3.82        0.57      2.41 o 
   8  -1   7        2.55        4.02      2.98 o 
   9  -1   7       17.49       13.73      3.45 o 
  10  -1   7        2.78        0.20      3.15 o 
 -10   0   7       15.24       21.20      3.95 o 
  -9   0   7       16.21       23.14      3.78 o 
  -8   0   7      125.48      105.21      6.30 o 
  -7   0   7      171.13      159.02      7.20 o 
  -6   0   7      827.97      728.36     19.76 o 
  -5   0   7       69.13       67.06      4.27 o 
  -4   0   7     1312.56     1264.77     21.70 o 
  -3   0   7     2920.36     2972.80     48.03 o 
  -2   0   7     2219.98     2382.20     38.68 o 
  -1   0   7     5240.92     5064.74    130.37 o 
   0   0   7     2031.11     2208.64     40.15 o 
   1   0   7     3768.46     3595.72    170.86 o 
   2   0   7       39.96       33.79      3.08 o 
   3   0   7     2322.70     2168.81     52.04 o 
   4   0   7      663.30      648.20     17.85 o 
   5   0   7     2086.74     2054.30     56.10 o 
   6   0   7      294.80      303.44      7.48 o 
   7   0   7      820.75      798.85     23.07 o 
   8   0   7      853.31      844.96     24.88 o 
   9   0   7       10.07        9.07      3.11 o 
  10   0   7       14.91       20.36      4.42 o 
  11   0   7        2.46        1.00      3.52 o 
 -10   1   7      123.38      115.42      7.20 o 
  -9   1   7       28.68       32.45      3.98 o 
  -8   1   7      155.96      154.33      7.43 o 
  -7   1   7      105.25      108.62      5.86 o 
  -6   1   7       61.99       76.21      4.72 o 
  -5   1   7      200.84      220.70      8.00 o 
  -4   1   7      216.95      256.79      5.74 o 
  -3   1   7      598.59      612.27     13.98 o 
  -2   1   7      568.84      681.85     12.26 o 
  -1   1   7      950.20      894.77     15.44 o 
   0   1   7     1543.43     1493.73     34.20 o 
   1   1   7     3110.16     3227.19     57.16 o 
   2   1   7      129.56      109.38      2.27 o 
   3   1   7        7.73       14.71      1.76 o 
   4   1   7      327.40      333.41      5.47 o 
   5   1   7       70.50       80.27      3.23 o 
   6   1   7        6.01        7.28      1.59 o 
   7   1   7       40.64       36.94      2.62 o 
   8   1   7        0.16       -0.23      2.58 o 
   9   1   7        2.58        6.63      3.01 o 
  10   1   7        5.77        3.21      3.11 o 
  11   1   7       17.95       10.55      4.12 o 
 -10   2   7        5.44        4.29      3.05 o 
  -9   2   7      161.21      171.21      8.47 o 
  -8   2   7       77.66       80.87      5.42 o 
  -7   2   7      382.85      356.68     12.15 o 
  -6   2   7      864.45      909.01     23.91 o 
  -5   2   7      636.21      588.36     16.34 o 
  -4   2   7     3376.10     3421.98     55.00 o 
  -3   2   7      950.78      921.18     20.94 o 
  -2   2   7     1493.79     1430.49     23.90 o 
  -1   2   7     4074.68     4181.10    111.14 o 
   0   2   7     3925.55     3871.47     76.86 o 
   1   2   7     2906.03     3106.14     82.41 o 
   2   2   7     4600.14     4456.35     55.99 o 
   3   2   7      402.21      323.22     11.23 o 
   4   2   7      507.33      447.75      7.08 o 
   5   2   7      707.15      676.41     10.18 o 
   6   2   7      617.17      582.54     11.87 o 
   7   2   7      546.76      535.06     11.43 o 
   8   2   7        2.62        0.47      2.11 o 
   9   2   7       40.28       47.95      5.32 o 
  10   2   7       65.29       68.38      6.16 o 
  11   2   7        7.03        6.86      3.95 o 
 -10   3   7        2.33        2.38      2.65 o 
  -9   3   7       10.48        5.52      2.75 o 
  -8   3   7      167.41      163.11     10.88 o 
  -7   3   7       14.39       14.90      2.08 o 
  -6   3   7       39.30       47.75      3.82 o 
  -5   3   7       59.11       60.81      4.09 o 
  -4   3   7      350.45      348.33      7.33 o 
  -3   3   7       18.12       16.27      1.41 o 
  -2   3   7       94.24       84.62      2.77 o 
  -1   3   7        7.22       10.28      1.71 o 
   0   3   7      173.66      192.90      4.51 o 
   1   3   7       80.88       65.94      2.33 o 
   2   3   7      677.37      683.03      8.39 o 
   3   3   7      648.51      631.69     12.36 o 
   4   3   7      337.65      352.22      5.97 o 
   5   3   7        0.47        1.90      0.83 o 
   6   3   7      448.68      455.30      7.71 o 
   7   3   7        8.41       12.46      1.85 o 
   8   3   7      163.99      169.20      8.44 o 
   9   3   7       49.59       54.41      5.69 o 
  10   3   7       14.58       14.77      3.95 o 
  11   3   7        1.71       -2.01      3.35 o 
 -10   4   7        0.26       -1.47      2.58 o 
  -9   4   7      150.43      163.44      8.61 o 
  -8   4   7      108.96      106.52      6.63 o 
  -7   4   7      592.63      592.82     18.01 o 
  -6   4   7      648.87      626.36     12.63 o 
  -5   4   7      863.62      872.93     16.02 o 
  -4   4   7      893.82      850.12     15.40 o 
  -3   4   7     2372.11     2398.73     39.41 o 
  -2   4   7     1031.26     1054.59     37.97 o 
  -1   4   7     1252.94     1165.84     20.14 o 
   0   4   7       10.06        3.04      0.86 o 
   1   4   7      425.04      424.46      6.47 o 
   2   4   7     2857.29     2757.46     30.87 o 
   3   4   7      943.48      909.94     13.12 o 
   4   4   7     1048.70     1064.78     15.26 o 
   5   4   7       90.59       82.66      7.23 o 
   6   4   7       20.14       27.84      3.07 o 
   7   4   7       10.76        9.60      1.40 o 
   8   4   7       13.35       21.30      3.82 o 
   9   4   7       27.09       32.08      4.42 o 
  10   4   7        3.21        5.32      3.45 o 
  11   4   7        2.78        0.84      3.35 o 
  -9   5   7       16.85       15.44      3.72 o 
  -8   5   7        0.04        0.03      2.31 o 
  -7   5   7        0.24       -2.11      2.11 o 
  -6   5   7        1.12       -1.24      2.01 o 
  -5   5   7      365.56      378.11     12.49 o 
  -4   5   7        2.45        2.68      1.81 o 
  -3   5   7      375.83      389.17      8.31 o 
  -2   5   7       46.52       43.48      2.34 o 
  -1   5   7      514.06      555.30     10.87 o 
   0   5   7       21.18       15.14      1.45 o 
   1   5   7     1371.79     1349.79     23.27 o 
   2   5   7       37.97       37.26      1.83 o 
   3   5   7     1801.11     1792.98     28.56 o 
   4   5   7       62.54       61.43      5.00 o 
   5   5   7       42.70       40.11      2.03 o 
   6   5   7      205.74      202.62      4.68 o 
   7   5   7      149.16      154.06      5.51 o 
   8   5   7      218.01      204.80      5.03 o 
   9   5   7        0.45        0.67      2.68 o 
  10   5   7        8.23        6.50      3.52 o 
  -9   6   7       24.63       29.23      4.62 o 
  -8   6   7       62.31       59.60      5.29 o 
  -7   6   7      179.68      176.23      8.47 o 
  -6   6   7      195.46      187.28      8.51 o 
  -5   6   7      662.78      636.35     18.65 o 
  -4   6   7      609.88      565.26     16.68 o 
  -3   6   7     1472.79     1459.99     25.51 o 
  -2   6   7       61.80       52.56      2.69 o 
  -1   6   7      240.80      229.15      5.92 o 
   0   6   7      120.43      134.87      7.80 o 
   1   6   7      489.72      464.70      9.78 o 
   2   6   7        4.28        3.60      1.11 o 
   3   6   7        7.67       14.60      4.65 o 
   4   6   7        5.95        5.04      1.57 o 
   5   6   7       22.63       24.95      2.40 o 
   6   6   7       31.49       30.93      2.77 o 
   7   6   7       35.59       25.71      2.09 o 
   8   6   7        1.25        2.68      1.50 o 
   9   6   7        8.71        4.92      2.88 o 
  10   6   7        0.06       -0.23      3.11 o 
  -8   7   7        0.30       -1.37      2.65 o 
  -7   7   7        1.40        3.21      2.58 o 
  -6   7   7       12.25       18.75      3.42 o 
  -5   7   7       20.40       15.50      3.05 o 
  -4   7   7      143.70      149.48      7.27 o 
  -3   7   7     1077.63     1136.34     20.88 o 
  -2   7   7      734.30      761.18     19.91 o 
  -1   7   7      199.12      214.70      5.95 o 
   0   7   7      269.55      272.29     12.19 o 
   1   7   7      873.16      928.05     17.45 o 
   2   7   7      116.89      115.09      3.43 o 
   3   7   7      620.65      621.66     12.93 o 
   4   7   7        4.15        0.95      1.57 o 
   5   7   7      682.67      648.77     13.56 o 
   6   7   7      160.18      168.61      5.75 o 
   7   7   7       87.02      103.50      4.57 o 
   8   7   7       14.31       13.58      2.47 o 
   9   7   7       20.28       24.95      4.12 o 
  -7   8   7       12.25        9.48      3.25 o 
  -6   8   7       19.08       18.18      3.62 o 
  -5   8   7       16.69       20.36      3.65 o 
  -4   8   7      237.16      219.86      9.54 o 
  -3   8   7       48.85       50.93      4.42 o 
  -2   8   7      241.93      224.09      6.56 o 
  -1   8   7      214.56      197.33      5.97 o 
   0   8   7       54.91       52.09      3.02 o 
   1   8   7       28.13       32.70      2.20 o 
   2   8   7        0.68        0.34      1.12 o 
   3   8   7       59.62       50.33      3.40 o 
   4   8   7       16.96       11.41      2.14 o 
   5   8   7        5.36        1.86      1.86 o 
   6   8   7        5.69        1.03      1.85 o 
   7   8   7       39.06       33.91      3.20 o 
   8   8   7       15.20        9.14      2.47 o 
   9   8   7        6.39        1.21      3.01 o 
  -6   9   7        0.06       -0.67      2.54 o 
  -5   9   7        9.37       12.12      3.25 o 
  -4   9   7      106.13      104.97      6.63 o 
  -3   9   7       26.29       27.69      3.95 o 
  -2   9   7      224.95      220.50      9.38 o 
  -1   9   7      683.50      715.10     20.69 o 
   0   9   7      310.76      298.13      8.07 o 
   1   9   7      115.11      126.95      4.03 o 
   2   9   7      166.53      168.25      4.69 o 
   3   9   7      106.43      110.94      4.91 o 
   4   9   7       36.76       45.81      3.56 o 
   5   9   7       91.52      105.06      4.88 o 
   6   9   7       30.87       33.73      3.22 o 
   7   9   7       96.48      105.88      7.13 o 
   8   9   7        5.28        2.75      3.21 o 
  -5  10   7        7.15        9.21      3.31 o 
  -4  10   7        5.95        4.22      2.71 o 
  -3  10   7        5.51        8.61      2.85 o 
  -2  10   7        0.88       -0.87      2.31 o 
  -1  10   7        0.17       -1.61      1.91 o 
   0  10   7      100.17       93.17      4.39 o 
   1  10   7        2.79        3.80      1.94 o 
   2  10   7        0.32       -1.61      1.61 o 
   3  10   7       31.44       25.82      4.12 o 
   4  10   7        0.26       -2.01      2.71 o 
   5  10   7        0.51        1.34      3.01 o 
   6  10   7       41.61       39.08      5.16 o 
   7  10   7        0.81       -1.07      3.15 o 
  -3  11   7       58.75       63.32      5.73 o 
  -2  11   7       11.74       14.10      3.58 o 
  -1  11   7       34.64       39.08      3.48 o 
   0  11   7       85.59       90.61      4.58 o 
   1  11   7      164.77      163.22      8.10 o 
   2  11   7      137.74      148.04      8.67 o 
   3  11   7       11.73        4.22      3.05 o 
   4  11   7       72.70       87.29      6.93 o 
   5  11   7        2.24       -1.57      2.95 o 
   0  12   7        0.52       -1.75      1.75 o 
   1  12   7       32.26       30.84      4.92 o 
   2  12   7        8.35        2.61      2.98 o 
  -4  -9   8       17.13       13.36      4.62 o 
  -3  -9   8       18.75       13.09      4.65 o 
  -2  -9   8        0.17       -3.28      3.28 o 
  -1  -9   8        2.01       -1.71      2.85 o 
   0  -9   8        3.44        0.40      3.62 o 
   1  -9   8        1.24       -2.24      3.11 o 
   2  -9   8        4.08        2.68      3.85 o 
   3  -9   8        0.41       -3.45      3.45 o 
  -6  -8   8       49.00       58.80      4.61 o 
  -5  -8   8        0.53       -2.23      2.28 o 
  -4  -8   8       11.18       12.90      2.73 o 
  -3  -8   8        0.47        0.81      2.14 o 
  -2  -8   8      105.46      111.14      8.27 o 
  -1  -8   8        6.95        8.74      3.62 o 
   0  -8   8       67.14       71.96      7.00 o 
   1  -8   8       21.38       31.94      5.29 o 
   2  -8   8       56.03       55.12      6.30 o 
   3  -8   8       22.08       25.38      5.12 o 
   4  -8   8        5.91        1.74      3.72 o 
  -7  -7   8        3.84        1.74      3.25 o 
  -6  -7   8        6.20        0.91      3.16 o 
  -5  -7   8        3.31        2.97      2.10 o 
  -4  -7   8       27.83       24.37      4.84 o 
  -3  -7   8        0.11       -1.75      1.75 o 
  -2  -7   8       10.01        3.96      2.01 o 
  -1  -7   8        1.17        0.70      2.95 o 
   0  -7   8        6.28        7.47      3.52 o 
   1  -7   8        0.90        1.51      2.98 o 
   2  -7   8       50.35       68.44      6.43 o 
   3  -7   8        0.09       -0.07      3.08 o 
   4  -7   8       70.11       69.58      6.60 o 
   5  -7   8        1.00        0.87      3.05 o 
  -8  -6   8       78.41       93.62      7.20 o 
  -7  -6   8      159.92      164.24      8.87 o 
  -6  -6   8        4.11        3.34      2.07 o 
  -5  -6   8       79.70       79.73      4.42 o 
  -4  -6   8       64.51       72.43      4.04 o 
  -3  -6   8      107.30      109.28      4.65 o 
  -2  -6   8      133.35      146.77      5.33 o 
  -1  -6   8        0.74       -2.48      2.48 o 
   0  -6   8      353.30      334.58     13.33 o 
   1  -6   8        3.75        1.67      2.68 o 
   2  -6   8      160.41      173.38      9.31 o 
   3  -6   8       28.31       26.52      4.49 o 
   4  -6   8      147.26      151.02      8.51 o 
   5  -6   8        0.25        2.81      3.15 o 
   7  -6   8        2.44        2.75      3.21 o 
  -8  -5   8       10.72        4.55      3.42 o 
  -7  -5   8        4.47        3.11      3.01 o 
  -6  -5   8       66.12       66.10      3.89 o 
  -5  -5   8       13.88       15.50      6.55 o 
  -4  -5   8        0.02       -0.42      1.50 o 
  -3  -5   8       78.75       83.30      3.87 o 
  -2  -5   8        0.88        4.90      3.58 o 
  -1  -5   8      315.98      330.94      8.66 o 
   0  -5   8       22.68       14.73      3.11 o 
   1  -5   8      143.33      128.31      7.30 o 
   2  -5   8       88.04       95.87      6.63 o 
   3  -5   8      487.96      456.97     15.74 o 
   4  -5   8       62.74       54.48      5.22 o 
   5  -5   8       19.85       32.41      4.25 o 
   7  -5   8       27.68       27.66      4.59 o 
   8  -5   8        6.62        2.54      3.25 o 
  -9  -4   8       36.75       43.09      5.36 o 
  -8  -4   8       22.58       24.95      4.09 o 
  -7  -4   8      157.34      165.35      8.30 o 
  -6  -4   8      339.82      327.62     11.75 o 
  -5  -4   8      645.46      695.53     25.08 o 
  -4  -4   8       20.03       20.14      2.71 o 
  -3  -4   8      835.10      885.87     19.09 o 
  -2  -4   8       23.12       26.22      2.22 o 
  -1  -4   8      847.44      812.31     20.29 o 
   0  -4   8        0.52       -0.62      1.19 o 
   1  -4   8      287.13      273.81     10.72 o 
   2  -4   8       22.82       18.38      3.35 o 
   3  -4   8       13.39       14.57      3.28 o 
   4  -4   8        0.09        1.07      2.41 o 
   5  -4   8       31.38       32.31      4.05 o 
   6  -4   8      113.64      107.64      4.79 o 
   7  -4   8        4.40       -0.17      2.51 o 
   8  -4   8        5.01        2.95      3.42 o 
   9  -4   8        0.54       -3.01      3.01 o 
  -9  -3   8        4.69        2.58      2.78 o 
  -8  -3   8       14.09       17.61      3.48 o 
  -7  -3   8       11.46       13.53      3.21 o 
  -6  -3   8      400.07      407.81     13.39 o 
  -5  -3   8       96.09       70.89      3.52 o 
  -4  -3   8      937.64      896.73     16.86 o 
  -3  -3   8      284.95      260.41      6.57 o 
  -2  -3   8     1281.31     1328.59     23.23 o 
  -1  -3   8       67.75       67.32      2.81 o 
   0  -3   8      438.14      446.78      8.96 o 
   1  -3   8     1284.49     1274.53     33.25 o 
   2  -3   8      214.11      219.89      9.01 o 
   3  -3   8      736.19      694.94     20.16 o 
   4  -3   8      372.83      365.79     12.69 o 
   5  -3   8      949.79      918.12     25.48 o 
   6  -3   8       79.66       74.29      3.87 o 
   7  -3   8      130.93      120.81      7.67 o 
   8  -3   8       44.34       45.47      5.32 o 
   9  -3   8       67.62       73.73      6.86 o 
 -10  -2   8       14.77       23.04      4.22 o 
  -9  -2   8       26.82       24.04      3.92 o 
  -8  -2   8      153.21      155.34      7.87 o 
  -7  -2   8       17.17       22.54      3.48 o 
  -6  -2   8      505.29      515.47     15.54 o 
  -5  -2   8       68.64       79.54      3.49 o 
  -4  -2   8     1477.11     1482.98     25.72 o 
  -3  -2   8     1038.53     1076.14     19.18 o 
  -2  -2   8       18.13       15.59      1.54 o 
  -1  -2   8     1482.31     1500.56     37.17 o 
   0  -2   8        0.38        3.02      0.97 o 
   1  -2   8      414.31      372.67      7.26 o 
   2  -2   8        0.33        2.41      1.98 o 
   3  -2   8      602.85      546.34     16.41 o 
   4  -2   8      250.22      234.80      9.21 o 
   5  -2   8       19.12       19.66      3.25 o 
   6  -2   8      441.20      441.20     10.41 o 
   7  -2   8       37.97       41.42      4.96 o 
   8  -2   8       30.85       29.67      4.42 o 
   9  -2   8        0.70       -1.91      2.85 o 
  10  -2   8        0.02       -2.68      3.01 o 
 -10  -1   8        1.84        2.85      3.08 o 
  -9  -1   8        7.85        9.01      2.75 o 
  -8  -1   8        8.99        9.64      2.81 o 
  -7  -1   8       93.12       87.36      5.36 o 
  -6  -1   8      365.34      317.10     10.92 o 
  -5  -1   8      403.73      366.04      8.18 o 
  -4  -1   8     1525.20     1484.89     25.49 o 
  -3  -1   8     1090.37     1086.98     19.11 o 
  -2  -1   8     3300.14     3253.06     52.55 o 
  -1  -1   8      319.40      344.51      7.10 o 
   0  -1   8     9564.32     9909.25    167.83 o 
   1  -1   8       38.03       44.22      1.59 o 
   2  -1   8     2563.08     2534.60     60.88 o 
   3  -1   8      609.28      609.76     17.51 o 
   4  -1   8      771.45      737.60     20.59 o 
   5  -1   8      570.49      541.61     11.59 o 
   6  -1   8      886.58      857.58     16.91 o 
   7  -1   8      816.57      801.73     23.74 o 
   8  -1   8       24.60       23.31      4.02 o 
   9  -1   8       20.21       15.60      3.85 o 
  10  -1   8        0.28       -2.58      2.91 o 
 -10   0   8       19.95       20.66      4.12 o 
  -9   0   8       45.39       40.45      4.62 o 
  -8   0   8       19.57       30.14      3.82 o 
  -7   0   8      158.77      179.71      8.07 o 
  -6   0   8      454.91      481.91     14.60 o 
  -5   0   8        0.88        0.68      1.15 o 
  -4   0   8      980.04     1010.90     18.00 o 
  -3   0   8       18.75        8.31      1.31 o 
  -2   0   8     1807.71     1883.49     31.22 o 
  -1   0   8      463.32      449.49      8.66 o 
   0   0   8      515.64      503.51      9.37 o 
   1   0   8       38.87       48.86      1.69 o 
   2   0   8      319.49      360.43     11.55 o 
   3   0   8       36.14       43.56      3.65 o 
   4   0   8      290.44      304.51     10.35 o 
   5   0   8      162.05      141.00      4.64 o 
   6   0   8      127.96      126.17      4.58 o 
   7   0   8        4.20        4.17      1.76 o 
   8   0   8      223.16      211.19      9.88 o 
   9   0   8        5.68        4.02      3.05 o 
  10   0   8       23.89       25.11      4.69 o 
 -10   1   8       63.18       63.62      5.76 o 
  -9   1   8      141.74      143.78      7.67 o 
  -8   1   8       87.67       87.66      5.76 o 
  -7   1   8      283.91      288.77     10.61 o 
  -6   1   8      104.32       96.77      5.52 o 
  -5   1   8     2356.95     2274.73     52.77 o 
  -4   1   8      267.12      300.62      9.34 o 
  -3   1   8     3595.88     3592.80     57.73 o 
  -2   1   8     3084.08     3159.93     66.40 o 
  -1   1   8     2598.63     2634.79     42.63 o 
   0   1   8     4155.46     4330.03    125.77 o 
   1   1   8      171.14      142.20      3.41 o 
   2   1   8     3409.85     3306.86     45.43 o 
   3   1   8      368.65      346.94     11.05 o 
   4   1   8     1640.22     1580.42     27.39 o 
   5   1   8      129.14      123.07      4.20 o 
   6   1   8      650.86      606.14     12.46 o 
   7   1   8       10.29        9.94      1.85 o 
   8   1   8      420.59      403.49     14.60 o 
   9   1   8       60.48       62.45      5.89 o 
  10   1   8        5.70        4.02      2.98 o 
 -10   2   8        1.30       -0.54      2.61 o 
  -9   2   8       85.84       91.71      6.33 o 
  -8   2   8       30.74       28.50      3.95 o 
  -7   2   8      224.88      218.02      9.11 o 
  -6   2   8       35.87       32.75      3.52 o 
  -5   2   8      207.38      229.44      8.44 o 
  -4   2   8        0.50        2.72      1.54 o 
  -3   2   8       99.05      125.16      3.67 o 
  -2   2   8        9.73       15.17      1.88 o 
  -1   2   8      200.16      194.83      9.89 o 
   0   2   8      196.87      234.47      5.18 o 
   1   2   8     1902.86     1893.51     36.52 o 
   2   2   8       60.25       77.39      2.03 o 
   3   2   8       38.47       48.51      3.55 o 
   4   2   8        0.82        1.48      0.73 o 
   5   2   8      101.92      101.20      3.68 o 
   6   2   8        2.82        3.57      1.44 o 
   7   2   8        6.54        5.13      1.62 o 
   8   2   8      173.27      167.39      8.40 o 
   9   2   8      105.16       93.76      6.63 o 
  10   2   8       92.30       96.64      7.43 o 
 -10   3   8       11.44       13.03      3.75 o 
  -9   3   8       30.24       30.10      4.15 o 
  -8   3   8      207.24      205.06      9.04 o 
  -7   3   8      386.94      357.68     12.42 o 
  -6   3   8      525.24      506.96     15.34 o 
  -5   3   8      827.50      814.08     21.60 o 
  -4   3   8      290.50      293.94      6.60 o 
  -3   3   8     1923.50     1876.36     38.06 o 
  -2   3   8     2706.70     2676.43     43.51 o 
  -1   3   8     2605.03     2773.96     44.99 o 
   0   3   8      624.74      590.56     20.69 o 
   1   3   8     1417.32     1305.76     22.09 o 
   2   3   8      931.32      947.56     11.32 o 
   3   3   8      923.88      906.01     12.99 o 
   4   3   8      294.30      275.37      5.02 o 
   5   3   8       30.14       29.84      1.65 o 
   6   3   8      122.69      128.60      4.44 o 
   7   3   8        2.55        3.51      1.49 o 
   8   3   8       55.57       71.32      5.63 o 
   9   3   8        6.07        1.24      2.85 o 
  10   3   8       64.39       73.20      6.36 o 
  -9   4   8        0.46       -0.50      2.61 o 
  -8   4   8       15.60       12.62      3.11 o 
  -7   4   8        0.51        0.84      2.08 o 
  -6   4   8        1.97        2.01      2.14 o 
  -5   4   8        8.41       12.29      2.54 o 
  -4   4   8      212.22      216.62      5.47 o 
  -3   4   8       15.35       21.07      3.16 o 
  -2   4   8      684.90      712.87     13.24 o 
  -1   4   8      400.33      380.66      7.96 o 
   0   4   8      195.21      182.10      4.70 o 
   1   4   8      449.59      461.80      7.09 o 
   2   4   8     1644.23     1681.54     19.39 o 
   3   4   8     1170.51     1171.77     16.48 o 
   4   4   8      636.99      589.83     10.59 o 
   5   4   8       26.04       18.16      1.49 o 
   6   4   8        4.82        1.34      1.27 o 
   7   4   8      364.40      370.30     16.56 o 
   8   4   8       33.05       28.83      4.02 o 
   9   4   8       80.64       73.00      5.96 o 
  10   4   8        6.49        7.87      3.48 o 
  -9   5   8        7.63        8.00      3.42 o 
  -8   5   8       49.13       40.18      4.75 o 
  -7   5   8      210.36      205.90      9.24 o 
  -6   5   8      306.00      307.52     11.32 o 
  -5   5   8       13.55       13.16      2.61 o 
  -4   5   8      422.98      420.89      9.06 o 
  -3   5   8     1063.66     1040.56     18.75 o 
  -2   5   8      301.63      302.53     11.52 o 
  -1   5   8      282.76      264.30      6.33 o 
   0   5   8      409.57      391.55      8.38 o 
   1   5   8     1105.22     1139.08     20.08 o 
   2   5   8       73.56       70.70      2.39 o 
   3   5   8      420.83      418.96      8.99 o 
   4   5   8      256.18      250.82      5.00 o 
   5   5   8       40.10       42.78      2.13 o 
   6   5   8      107.35       94.97      3.13 o 
   7   5   8       29.53       37.92      3.57 o 
   8   5   8        8.59        2.97      1.82 o 
   9   5   8        1.03        5.63      3.08 o 
  10   5   8        0.01       -2.71      2.71 o 
  -8   6   8       16.09       14.16      3.45 o 
  -7   6   8       53.54       60.88      5.06 o 
  -6   6   8       25.71       27.93      3.85 o 
  -5   6   8      322.96      346.00     12.12 o 
  -4   6   8       34.42       41.92      4.02 o 
  -3   6   8      482.36      479.84     10.25 o 
  -2   6   8      572.47      582.55     24.98 o 
  -1   6   8      560.35      563.20     11.48 o 
   0   6   8     1415.05     1454.60     25.42 o 
   1   6   8       43.38       42.13      2.52 o 
   2   6   8      591.86      558.17      9.10 o 
   3   6   8       90.58       87.67      2.81 o 
   4   6   8      996.00      979.20     24.95 o 
   5   6   8       80.68       76.42      3.59 o 
   6   6   8      442.66      431.51      9.89 o 
   7   6   8       28.96       34.63      2.79 o 
   8   6   8       14.61       17.35      3.78 o 
  -8   7   8       30.12       33.95      4.69 o 
  -7   7   8       34.60       29.33      4.19 o 
  -6   7   8       38.49       41.12      4.65 o 
  -5   7   8       71.88       67.51      5.22 o 
  -4   7   8      201.50      206.20      8.77 o 
  -3   7   8       52.64       56.28      3.05 o 
  -2   7   8      115.19      112.89      4.23 o 
  -1   7   8        6.95        5.76      1.55 o 
   0   7   8      180.79      174.15      5.33 o 
   1   7   8        0.17        0.93      1.24 o 
   2   7   8      129.26      133.65      3.76 o 
   3   7   8       48.81       40.71      2.98 o 
   4   7   8      202.15      186.40      5.85 o 
   5   7   8       10.89        7.41      2.01 o 
   6   7   8        0.77       -0.37      1.61 o 
   7   7   8        1.20        0.58      1.69 o 
   8   7   8       41.45       36.47      3.29 o 
  -7   8   8       33.38       50.83      5.29 o 
  -6   8   8        3.37        4.35      2.68 o 
  -5   8   8      157.74      184.47      8.91 o 
  -4   8   8        0.55        2.71      2.44 o 
  -3   8   8     1189.03     1214.12     22.62 o 
  -2   8   8      450.94      453.95     19.89 o 
  -1   8   8      660.66      652.42     13.64 o 
   0   8   8      196.95      211.86      7.10 o 
   1   8   8      343.57      313.36      6.52 o 
   2   8   8      337.86      349.73      6.96 o 
   3   8   8      361.42      366.11     16.29 o 
   4   8   8        2.19        2.98      2.38 o 
   5   8   8      128.75      141.78      5.47 o 
   6   8   8      132.33      135.54      5.30 o 
   7   8   8        0.13       -1.45      1.82 o 
   8   8   8       22.06       27.90      3.14 o 
  -6   9   8        5.55        3.08      3.18 o 
  -5   9   8        2.25        3.65      2.78 o 
  -4   9   8       49.93       55.02      5.36 o 
  -3   9   8       57.74       49.56      4.65 o 
  -2   9   8        2.67        0.27      2.34 o 
  -1   9   8      109.32      129.90      5.06 o 
   0   9   8        0.25       -0.39      1.39 o 
   1   9   8        0.07       -1.20      1.20 o 
   2   9   8        9.40        7.50      2.11 o 
   3   9   8      157.72      150.58      5.81 o 
   4   9   8        1.19       -0.78      2.60 o 
   5   9   8       13.40        9.55      2.51 o 
   6   9   8       11.71        3.85      3.97 o 
   7   9   8       67.60       68.03      4.25 o 
   8   9   8       12.78       11.85      3.95 o 
  -5  10   8       11.92       17.78      4.15 o 
  -4  10   8       34.96       32.21      4.65 o 
  -3  10   8      110.37      128.01      7.47 o 
  -2  10   8       39.98       40.75      4.55 o 
  -1  10   8      220.47      234.39     10.25 o 
   0  10   8      236.03      209.91      6.71 o 
   1  10   8      320.81      331.79      9.46 o 
   2  10   8       76.72       80.52      3.42 o 
   3  10   8      173.08      185.82      6.72 o 
   4  10   8       11.24       11.54      2.53 o 
   5  10   8       34.65       46.97      3.95 o 
   6  10   8        0.45        2.51      3.25 o 
   7  10   8       13.89       16.61      4.55 o 
  -3  11   8        1.04       -0.10      2.65 o 
  -2  11   8        1.25       -1.34      2.78 o 
  -1  11   8        7.89        5.42      2.28 o 
   0  11   8       22.60       24.57      3.15 o 
   1  11   8       72.45       80.92      4.50 o 
   2  11   8       40.11       44.10      5.09 o 
   3  11   8        0.14       -2.28      2.88 o 
   4  11   8        8.36       12.59      4.02 o 
   5  11   8       10.79        7.07      3.52 o 
  -2  -9   9        3.83       -0.10      3.25 o 
  -1  -9   9       24.35       25.78      5.49 o 
   0  -9   9        0.94       -3.45      3.45 o 
   1  -9   9        4.37        5.02      4.29 o 
  -5  -8   9        4.82        5.77      2.81 o 
  -4  -8   9       11.95        3.28      4.02 o 
  -3  -8   9        1.90        3.05      3.62 o 
  -2  -8   9        0.44        2.48      3.52 o 
  -1  -8   9       25.54       19.29      4.69 o 
   0  -8   9        0.24        0.03      3.45 o 
   1  -8   9        7.24        1.67      3.48 o 
   2  -8   9       37.16       23.44      5.22 o 
   3  -8   9       13.89        9.48      4.39 o 
   4  -8   9        2.08       -3.31      3.31 o 
  -6  -7   9       42.73       46.68      4.03 o 
  -5  -7   9       41.51       42.66      3.82 o 
  -4  -7   9       23.19       27.84      3.07 o 
  -3  -7   9       80.64       74.24      6.86 o 
  -2  -7   9       51.71       54.92      6.16 o 
  -1  -7   9      141.04      134.34      8.81 o 
   0  -7   9        0.18        3.75      3.25 o 
   1  -7   9       22.02       17.91      4.49 o 
   2  -7   9        0.18       -0.33      2.51 o 
   3  -7   9       24.12       20.86      4.62 o 
   4  -7   9        1.45       -3.25      3.25 o 
   5  -7   9       16.36       18.75      4.52 o 
  -7  -6   9        0.11       -2.31      2.75 o 
  -6  -6   9        8.27        7.04      2.43 o 
  -5  -6   9        0.66        2.26      2.02 o 
  -4  -6   9       65.51       58.70      3.78 o 
  -3  -6   9       13.85        9.51      2.21 o 
  -2  -6   9       41.52       40.99      4.92 o 
  -1  -6   9        0.19        7.13      3.42 o 
   0  -6   9       79.61       74.44      6.19 o 
   1  -6   9        6.11        5.16      2.95 o 
   2  -6   9      122.10      130.76      8.17 o 
   3  -6   9       76.60       97.41      7.23 o 
   4  -6   9        9.03        8.47      3.28 o 
   5  -6   9       48.28       46.54      5.96 o 
   7  -6   9       60.94       66.74      6.96 o 
  -8  -5   9       41.17       37.74      5.06 o 
  -7  -5   9        3.31       -1.84      2.54 o 
  -6  -5   9       64.49       63.40      3.96 o 
  -5  -5   9       44.15       46.82      3.49 o 
  -4  -5   9      241.21      242.56      7.17 o 
  -3  -5   9      119.40      126.42      8.19 o 
  -2  -5   9      372.07      359.86      8.79 o 
  -1  -5   9        4.57        6.86      3.11 o 
   0  -5   9      121.94      121.68      7.53 o 
   1  -5   9      105.65       97.11      6.53 o 
   2  -5   9       15.52       20.53      3.98 o 
   3  -5   9       62.36       62.45      5.59 o 
   4  -5   9        2.23        3.08      3.15 o 
   5  -5   9       34.68       42.59      4.96 o 
   6  -5   9        0.46       -0.97      2.75 o 
   7  -5   9       11.64       10.41      3.95 o 
   8  -5   9       22.64       22.54      4.82 o 
  -9  -4   9        0.03       -1.67      2.71 o 
  -8  -4   9        2.10        2.58      2.65 o 
  -7  -4   9      139.48      139.56      7.57 o 
  -6  -4   9      106.36       95.20      6.16 o 
  -5  -4   9      404.85      391.73      9.58 o 
  -4  -4   9       79.82       70.13      4.25 o 
  -3  -4   9      120.16      111.25      4.35 o 
  -2  -4   9      509.34      522.80     11.08 o 
  -1  -4   9       33.82       44.01      2.73 o 
   0  -4   9      480.70      490.49     16.21 o 
   1  -4   9      230.52      253.68     10.48 o 
   2  -4   9      271.13      267.91     10.95 o 
   3  -4   9       10.18       17.24      3.35 o 
   4  -4   9      286.37      291.52     11.62 o 
   5  -4   9       73.09       58.83      5.29 o 
   6  -4   9       94.23       92.69      6.36 o 
   7  -4   9       57.95       52.37      5.86 o 
   8  -4   9       23.80       21.30      4.49 o 
  -9  -3   9       70.54       78.79      6.23 o 
  -8  -3   9       55.17       51.33      4.82 o 
  -7  -3   9       98.27       96.27      6.09 o 
  -6  -3   9      154.86      150.82      7.37 o 
  -5  -3   9       19.26       18.34      2.35 o 
  -4  -3   9       82.83       94.74      6.58 o 
  -3  -3   9      134.34      136.37      6.76 o 
  -2  -3   9      385.15      373.58      8.35 o 
  -1  -3   9        0.21       -0.54      1.04 o 
   0  -3   9      323.23      328.92     11.89 o 
   1  -3   9       41.47       44.90      4.22 o 
   2  -3   9       97.40       91.95      5.93 o 
   3  -3   9       24.20       18.75      3.42 o 
   4  -3   9       82.68       78.12      5.56 o 
   5  -3   9       16.25       16.07      3.25 o 
   6  -3   9        1.30       -0.36      1.57 o 
   7  -3   9       43.64       37.00      4.79 o 
   8  -3   9        1.57       -0.07      2.85 o 
   9  -3   9       18.13       17.48      4.29 o 
  -9  -2   9       16.06       19.79      3.98 o 
  -8  -2   9       59.07       53.54      4.99 o 
  -7  -2   9      104.28       94.26      5.93 o 
  -6  -2   9       44.10       43.73      4.25 o 
  -5  -2   9     1177.62     1147.42     20.93 o 
  -4  -2   9     1235.16     1170.51     21.08 o 
  -3  -2   9     1604.40     1581.76     27.24 o 
  -2  -2   9      632.66      611.05     11.86 o 
  -1  -2   9     2332.56     2378.49     39.18 o 
   0  -2   9      834.09      802.96     14.49 o 
   1  -2   9     1795.22     1831.75     45.77 o 
   2  -2   9      490.93      465.74     14.90 o 
   3  -2   9      375.05      344.99     12.02 o 
   4  -2   9      420.94      388.96     13.23 o 
   5  -2   9       60.25       61.98      4.96 o 
   6  -2   9      200.00      206.82      6.49 o 
   7  -2   9       34.36       35.13      4.65 o 
   8  -2   9       23.98       20.16      4.09 o 
   9  -2   9       21.54       26.39      4.75 o 
  -9  -1   9      143.22      139.40      8.04 o 
  -8  -1   9      128.32      133.81      7.23 o 
  -7  -1   9      242.60      247.65      9.74 o 
  -6  -1   9      145.36      138.19      6.80 o 
  -5  -1   9      676.80      671.16     19.71 o 
  -4  -1   9        3.34        2.56      1.42 o 
  -3  -1   9       76.42       82.30      4.84 o 
  -2  -1   9      143.86      131.01      3.93 o 
  -1  -1   9        5.41       10.34      1.46 o 
   0  -1   9      167.69      150.83      3.88 o 
   1  -1   9      510.21      510.31     15.54 o 
   2  -1   9      161.20      171.11      7.53 o 
   3  -1   9      366.92      396.56     12.96 o 
   4  -1   9       34.46       40.38      4.02 o 
   5  -1   9      386.73      382.87     12.86 o 
   6  -1   9       46.72       51.80      3.30 o 
   7  -1   9      117.26      107.41      4.70 o 
   8  -1   9        6.58        5.83      2.85 o 
   9  -1   9        7.73        5.36      3.55 o 
  10  -1   9        7.54        4.72      3.75 o 
 -10   0   9       88.66       96.44      6.93 o 
  -9   0   9       16.27       17.65      3.72 o 
  -8   0   9      176.70      179.28      8.57 o 
  -7   0   9       30.12       44.80      4.35 o 
  -6   0   9     1093.99     1018.14     26.62 o 
  -5   0   9      254.07      260.98      9.34 o 
  -4   0   9     1259.92     1230.47     21.66 o 
  -3   0   9     1560.67     1558.00     26.56 o 
  -2   0   9     3479.02     3463.32     69.93 o 
  -1   0   9     6491.16     6690.21    105.65 o 
   0   0   9      844.85      829.82     14.68 o 
   1   0   9     5313.90     5572.79    129.80 o 
   2   0   9       75.53       78.89      4.96 o 
   3   0   9     2068.21     2144.67     52.44 o 
   4   0   9      179.91      176.50      7.57 o 
   5   0   9      791.90      743.43     14.86 o 
   6   0   9       45.37       48.02      3.04 o 
   7   0   9       58.61       58.65      3.43 o 
   8   0   9       19.30       15.00      3.42 o 
   9   0   9       21.54       28.83      4.52 o 
  10   0   9        9.27       11.52      3.88 o 
 -10   1   9       29.05       27.73      4.72 o 
  -9   1   9        0.06       -0.40      2.44 o 
  -8   1   9       58.29       54.38      4.62 o 
  -7   1   9      286.66      258.80      9.94 o 
  -6   1   9      291.07      250.77      9.38 o 
  -5   1   9      152.31      168.33      6.96 o 
  -4   1   9      102.14       86.79      3.28 o 
  -3   1   9      179.11      181.17      4.81 o 
  -2   1   9      190.48      181.17      4.71 o 
  -1   1   9      113.63      117.08      3.44 o 
   0   1   9     3837.19     3972.41    151.69 o 
   1   1   9      149.54      116.34      3.88 o 
   2   1   9     1477.01     1542.51     38.47 o 
   3   1   9       96.46      114.99      5.73 o 
   4   1   9      335.86      340.43      7.93 o 
   5   1   9      294.16      300.08     16.22 o 
   6   1   9        2.78        3.01      1.50 o 
   7   1   9      359.08      363.48     18.82 o 
   8   1   9      221.14      230.21     10.48 o 
   9   1   9      178.09      169.17      9.38 o 
  10   1   9        1.36       -2.78      2.78 o 
  -9   2   9       54.60       48.12      5.19 o 
  -8   2   9      198.03      186.14      8.77 o 
  -7   2   9      141.97      130.96      6.90 o 
  -6   2   9      807.08      839.87     22.84 o 
  -5   2   9       99.57       98.81      5.36 o 
  -4   2   9     3015.08     2936.96     47.92 o 
  -3   2   9      213.19      208.92      5.17 o 
  -2   2   9     5881.78     6180.71     97.93 o 
  -1   2   9      430.27      429.74      8.56 o 
   0   2   9     4504.92     4580.37     72.94 o 
   1   2   9      430.79      421.62      8.26 o 
   2   2   9     1270.38     1246.43     20.98 o 
   3   2   9     1719.04     1720.35     42.56 o 
   4   2   9      545.90      556.14     34.02 o 
   5   2   9        9.22       11.90      1.77 o 
   6   2   9       96.78       96.69      3.91 o 
   7   2   9       77.91       85.12      3.82 o 
   8   2   9        1.06       -1.21      2.38 o 
   9   2   9        5.77        4.65      3.18 o 
  10   2   9       53.16       47.68      5.86 o 
  -9   3   9        1.04        1.67      2.48 o 
  -8   3   9        2.48        0.40      2.08 o 
  -7   3   9        4.10        7.07      2.71 o 
  -6   3   9       29.96       34.46      3.68 o 
  -5   3   9       90.53      101.49      5.56 o 
  -4   3   9       91.97       91.12      5.26 o 
  -3   3   9       47.17       40.41      2.20 o 
  -2   3   9      286.10      287.75      6.53 o 
  -1   3   9      630.66      619.70     11.68 o 
   0   3   9     2068.60     2262.49     37.15 o 
   1   3   9      532.08      535.40     10.21 o 
   2   3   9     2366.84     2318.50     37.88 o 
   3   3   9       33.70       34.29      1.61 o 
   4   3   9     1264.30     1271.45     22.57 o 
   5   3   9      272.96      245.53      6.42 o 
   6   3   9      533.26      549.64     11.70 o 
   7   3   9       79.45       78.72      3.83 o 
   8   3   9      141.37      140.47      7.73 o 
   9   3   9       51.42       54.21      5.66 o 
  10   3   9       56.68       56.82      6.40 o 
  -9   4   9      107.01      108.12      7.30 o 
  -8   4   9       49.06       54.95      5.06 o 
  -7   4   9      219.02      235.06      9.94 o 
  -6   4   9      331.73      304.95     11.18 o 
  -5   4   9      705.58      699.43     19.62 o 
  -4   4   9      293.45      312.79      7.25 o 
  -3   4   9      470.79      487.67      9.93 o 
  -2   4   9     1694.50     1727.05     29.28 o 
  -1   4   9      915.89      927.29     16.72 o 
   0   4   9     1919.02     2042.25     52.17 o 
   1   4   9       11.79       15.02      1.86 o 
   2   4   9     1491.69     1547.03     29.39 o 
   3   4   9       50.53       60.60      3.31 o 
   4   4   9       95.94      115.98      3.05 o 
   5   4   9      126.34      105.14      3.95 o 
   6   4   9      160.99      151.59      5.00 o 
   7   4   9        7.23       13.99      2.17 o 
   8   4   9       11.64       13.17      2.35 o 
   9   4   9        1.67        2.11      2.71 o 
  10   4   9       10.91        7.63      3.78 o 
  -9   5   9       25.61       19.25      3.98 o 
  -8   5   9       10.96       11.92      3.18 o 
  -7   5   9       12.31       15.67      3.28 o 
  -6   5   9       72.98       95.23      5.96 o 
  -5   5   9      165.58      161.23      7.40 o 
  -4   5   9       53.31       47.62      3.85 o 
  -3   5   9       68.81       86.98      3.42 o 
  -2   5   9      333.35      302.42      7.13 o 
  -1   5   9     1489.59     1548.24     26.69 o 
   0   5   9      594.98      582.15     11.72 o 
   1   5   9     2008.94     2053.72     34.44 o 
   2   5   9      379.70      351.77      6.23 o 
   3   5   9     1119.94     1110.39     15.73 o 
   4   5   9     1896.25     1839.22     31.40 o 
   5   5   9      134.74      131.07      7.02 o 
   6   5   9      479.53      487.44     15.94 o 
   7   5   9       62.22       68.09      3.61 o 
   8   5   9      110.19      103.17      4.65 o 
   9   5   9        4.67        7.37      3.05 o 
  10   5   9       29.75       28.66      4.82 o 
  -8   6   9       29.96       36.73      4.92 o 
  -7   6   9       74.06       70.12      5.63 o 
  -6   6   9       47.86       40.48      4.39 o 
  -5   6   9      135.56      135.78      7.07 o 
  -4   6   9       15.77       22.70      3.28 o 
  -3   6   9     1347.74     1372.54     24.46 o 
  -2   6   9        7.70        4.25      1.74 o 
  -1   6   9      254.42      288.60      7.13 o 
   0   6   9       34.14       34.13      2.43 o 
   1   6   9      430.90      446.49      9.66 o 
   2   6   9      195.83      193.20      4.40 o 
   3   6   9       24.85       16.75      1.66 o 
   4   6   9       95.46       89.28      3.84 o 
   5   6   9       96.30       74.93      3.68 o 
   6   6   9       10.03       12.92      3.23 o 
   7   6   9        8.21        5.66      2.78 o 
   8   6   9       20.56       23.10      4.12 o 
  -7   7   9        3.62        4.69      2.85 o 
  -6   7   9       51.81       57.83      5.09 o 
  -5   7   9      100.62      108.42      6.56 o 
  -4   7   9      166.43      173.92      8.17 o 
  -3   7   9       23.16       22.27      2.36 o 
  -2   7   9      641.08      637.22     33.08 o 
  -1   7   9      388.50      353.92      8.55 o 
   0   7   9      313.19      323.08      8.00 o 
   1   7   9      566.47      565.19     11.95 o 
   2   7   9      362.02      383.64      7.24 o 
   3   7   9     1218.78     1220.94     25.73 o 
   4   7   9      441.90      457.22     17.95 o 
   5   7   9      191.95      192.60      6.11 o 
   6   7   9      121.67      123.97      4.86 o 
   7   7   9       61.93       71.12      5.89 o 
   8   7   9       24.98       32.31      4.62 o 
  -7   8   9        3.16        4.96      2.91 o 
  -6   8   9       27.82       31.31      4.52 o 
  -5   8   9        0.19       -0.10      2.18 o 
  -4   8   9        2.97        1.41      2.21 o 
  -3   8   9        2.22        2.45      1.98 o 
  -2   8   9       13.16       16.06      3.78 o 
  -1   8   9       40.35       41.09      3.72 o 
   0   8   9        8.56        4.66      1.60 o 
   1   8   9        8.42        5.95      1.14 o 
   2   8   9       71.58       63.16      2.85 o 
   3   8   9       44.20       52.21      3.47 o 
   4   8   9       14.21       18.14      6.58 o 
   5   8   9        0.09       -1.46      1.73 o 
   6   8   9       13.38       11.07      2.44 o 
   7   8   9       14.66       11.47      2.38 o 
   8   8   9       32.31       33.95      4.96 o 
  -6   9   9       43.75       51.73      5.89 o 
  -5   9   9       43.28       41.79      5.09 o 
  -4   9   9       66.57       63.82      5.32 o 
  -3   9   9      170.94      157.41      8.24 o 
  -2   9   9      206.35      222.28      6.88 o 
  -1   9   9        1.00        0.14      1.55 o 
   0   9   9       80.18       75.68      3.89 o 
   1   9   9      214.88      219.39      5.46 o 
   2   9   9      227.10      232.06      5.73 o 
   3   9   9      240.11      242.36      7.47 o 
   4   9   9       69.16       69.93      3.95 o 
   5   9   9       46.48       57.14      3.89 o 
   6   9   9       20.33       25.89      3.11 o 
   7   9   9        8.70       14.51      2.81 o 
  -4  10   9       30.58       27.69      4.25 o 
  -3  10   9        4.37        4.19      2.75 o 
  -2  10   9        0.53       -1.41      2.08 o 
  -1  10   9      108.65      119.11      7.03 o 
   0  10   9       54.66       53.86      2.98 o 
   1  10   9       20.23       17.19      2.10 o 
   2  10   9       10.24       12.85      1.86 o 
   3  10   9       10.90        9.51      3.47 o 
   4  10   9       19.75       18.02      3.47 o 
   5  10   9        1.33        0.45      2.05 o 
   6  10   9       14.05       17.28      2.93 o 
  -2  11   9       25.25       29.87      4.49 o 
  -1  11   9       63.65       65.89      4.12 o 
   0  11   9       12.00       18.81      2.78 o 
   1  11   9        0.14       -0.56      2.04 o 
   2  11   9       48.81       57.86      5.83 o 
   3  11   9        4.24        1.84      3.38 o 
   4  11   9       40.89       63.42      6.33 o 
   5  11   9        1.39       -1.27      3.45 o 
  -3  -8  10       11.51       12.12      4.62 o 
  -2  -8  10       22.30       26.45      5.56 o 
  -1  -8  10       20.04       12.89      4.55 o 
   0  -8  10        3.71        2.28      3.95 o 
   1  -8  10       25.01       23.41      5.32 o 
   2  -8  10       13.15       17.01      4.99 o 
   3  -8  10        4.61        3.75      4.12 o 
  -5  -7  10        7.03        5.23      2.51 o 
  -4  -7  10        5.84        5.26      3.72 o 
  -3  -7  10       25.65       29.57      5.22 o 
  -2  -7  10        6.92        9.44      3.92 o 
  -1  -7  10       35.91       39.88      5.73 o 
   0  -7  10       20.31       21.46      4.92 o 
   1  -7  10       33.12       32.28      5.42 o 
   2  -7  10       34.18       34.69      5.42 o 
   3  -7  10        4.89        3.28      3.65 o 
   4  -7  10       28.38       38.78      5.93 o 
   5  -7  10       16.91       22.77      5.26 o 
  -6  -6  10       14.36       14.33      3.88 o 
  -5  -6  10       89.30       88.63      4.89 o 
  -4  -6  10       81.63       86.51      4.54 o 
  -3  -6  10      113.88      119.98      8.24 o 
  -2  -6  10      299.99      297.31     13.26 o 
  -1  -6  10       37.92       47.15      5.79 o 
   0  -6  10       24.57       23.91      4.39 o 
   1  -6  10        1.35        1.61      2.98 o 
   2  -6  10       12.25        8.61      3.78 o 
   3  -6  10        2.16        3.11      3.31 o 
   4  -6  10       79.98       88.13      7.13 o 
   5  -6  10        1.95        1.21      3.35 o 
  -7  -5  10        3.27        2.88      2.98 o 
  -6  -5  10        1.17        3.92      2.65 o 
  -5  -5  10       63.58       66.57      3.93 o 
  -4  -5  10       67.35       70.46      3.98 o 
  -3  -5  10      185.07      174.21      5.82 o 
  -2  -5  10       23.22       22.23      4.19 o 
  -1  -5  10      530.47      528.63     18.15 o 
   0  -5  10      148.28      158.32      8.77 o 
   1  -5  10      424.20      427.40     15.74 o 
   2  -5  10      168.83      169.77      9.01 o 
   3  -5  10      125.27      139.93      8.27 o 
   4  -5  10       19.63       25.15      4.32 o 
   5  -5  10       58.85       59.77      5.93 o 
   6  -5  10        9.46        9.11      3.68 o 
   7  -5  10       44.86       50.33      5.96 o 
  -8  -4  10       42.80       47.55      5.39 o 
  -7  -4  10       60.75       63.09      5.22 o 
  -6  -4  10       12.14        9.71      2.81 o 
  -5  -4  10      291.45      281.86      7.84 o 
  -4  -4  10       82.06       87.91      4.15 o 
  -3  -4  10      328.19      314.35      7.99 o 
  -2  -4  10       57.28       55.08      5.22 o 
  -1  -4  10      218.96      192.24      9.24 o 
   0  -4  10       93.16       72.19      5.86 o 
   1  -4  10      288.14      275.08     11.35 o 
   2  -4  10        9.15        6.46      2.85 o 
   3  -4  10       23.90       29.53      4.29 o 
   4  -4  10        1.04       -0.97      2.68 o 
   5  -4  10       53.44       54.31      5.26 o 
   6  -4  10       11.66        5.69      3.11 o 
   7  -4  10        9.47        7.53      3.52 o 
   8  -4  10        0.00       -2.44      2.78 o 
  -8  -3  10       64.13       61.38      5.49 o 
  -7  -3  10       23.52       23.77      3.88 o 
  -6  -3  10       78.07       73.20      5.26 o 
  -5  -3  10        0.76        0.61      1.60 o 
  -4  -3  10      198.79      204.65      6.02 o 
  -3  -3  10      379.23      367.62      8.59 o 
  -2  -3  10      866.16      864.09     16.30 o 
  -1  -3  10      897.06      891.90     25.41 o 
   0  -3  10      813.76      856.47     24.61 o 
   1  -3  10     1290.81     1269.71     34.09 o 
   2  -3  10      423.89      422.88     14.53 o 
   3  -3  10      340.35      318.51     12.19 o 
   4  -3  10       61.42       54.55      5.06 o 
   5  -3  10      262.86      265.40     10.92 o 
   6  -3  10       19.57       27.86      4.15 o 
   7  -3  10       38.01       33.89      4.89 o 
   8  -3  10        0.94       -0.94      2.71 o 
  -9  -2  10       18.57       18.95      4.02 o 
  -8  -2  10       96.00       98.28      6.66 o 
  -7  -2  10       18.84       18.38      3.52 o 
  -6  -2  10      398.80      392.58     13.09 o 
  -5  -2  10       41.59       38.50      2.89 o 
  -4  -2  10       41.66       38.98      2.65 o 
  -3  -2  10        5.19        5.15      1.64 o 
  -2  -2  10       42.77       40.73      2.38 o 
  -1  -2  10      551.31      515.99     10.32 o 
   0  -2  10       10.33       14.57      3.11 o 
   1  -2  10      211.90      197.26      8.64 o 
   2  -2  10       25.70       45.64      4.55 o 
   3  -2  10       13.57       11.95      2.98 o 
   4  -2  10       86.95       87.36      5.79 o 
   5  -2  10       28.22       22.23      3.78 o 
   6  -2  10       61.69       66.82      5.61 o 
   7  -2  10       43.48       54.41      5.59 o 
   8  -2  10       16.33        7.20      3.65 o 
   9  -2  10        7.67        3.98      3.55 o 
  -9  -1  10      170.98      175.09      9.07 o 
  -8  -1  10      121.86      121.52      7.10 o 
  -7  -1  10      148.08      142.08      7.33 o 
  -6  -1  10      293.74      252.98      9.61 o 
  -5  -1  10      412.75      398.78      9.10 o 
  -4  -1  10      824.67      806.61     15.40 o 
  -3  -1  10      217.22      216.21      5.72 o 
  -2  -1  10     1114.94     1112.15     19.74 o 
  -1  -1  10     1277.76     1273.42     22.08 o 
   0  -1  10     2837.07     2876.21     69.35 o 
   1  -1  10      845.40      796.94     22.57 o 
   2  -1  10      858.13      807.86     22.84 o 
   3  -1  10      476.07      464.00     15.00 o 
   4  -1  10      476.66      438.32     14.50 o 
   5  -1  10      261.84      259.91     10.25 o 
   6  -1  10       58.23       58.40      3.49 o 
   7  -1  10       29.26       34.77      3.93 o 
   8  -1  10        2.01        1.21      3.01 o 
   9  -1  10       59.48       57.43      6.33 o 
  -9   0  10       16.65        8.20      3.18 o 
  -8   0  10       93.40       93.12      6.19 o 
  -7   0  10       17.59       26.35      3.72 o 
  -6   0  10      326.65      293.90     10.75 o 
  -5   0  10       14.33        9.38      2.51 o 
  -4   0  10      432.84      435.96      9.41 o 
  -3   0  10      349.05      335.64     16.98 o 
  -2   0  10       39.07       33.83      2.53 o 
  -1   0  10      491.68      536.57     10.46 o 
   0   0  10      218.44      214.11      5.01 o 
   1   0  10      503.92      541.32     16.51 o 
   2   0  10      468.87      507.56     15.77 o 
   3   0  10       78.08       73.87      4.89 o 
   4   0  10      201.90      224.72      9.11 o 
   5   0  10       72.96       73.29      3.61 o 
   6   0  10      490.65      460.08     10.70 o 
   7   0  10       36.65       37.67      3.04 o 
   8   0  10       23.78       22.74      4.05 o 
   9   0  10       42.85       47.48      5.56 o 
  10   0  10       25.48       13.46      4.45 o 
  -9   1  10       54.94       62.55      5.63 o 
  -8   1  10      103.32       92.15      6.30 o 
  -7   1  10      510.25      486.50     15.60 o 
  -6   1  10      213.63      213.63      8.71 o 
  -5   1  10     1505.79     1452.04     35.53 o 
  -4   1  10      649.12      655.15     12.77 o 
  -3   1  10     1951.26     2013.27     33.78 o 
  -2   1  10      712.73      683.73     20.69 o 
  -1   1  10     1099.10     1085.24     26.12 o 
   0   1  10     1544.90     1595.86     26.82 o 
   1   1  10      339.03      326.45      8.32 o 
   2   1  10     1333.55     1330.05     34.22 o 
   3   1  10      342.30      335.12     11.52 o 
   4   1  10      636.00      587.93     17.45 o 
   5   1  10       40.91       43.23      2.85 o 
   6   1  10        9.11       10.61      2.39 o 
   7   1  10        2.79       -0.42      1.50 o 
   8   1  10       30.32       25.78      4.32 o 
   9   1  10        1.41       -2.14      2.71 o 
  10   1  10        2.31        2.08      3.31 o 
  -9   2  10       20.67       18.12      3.82 o 
  -8   2  10       10.44        9.54      3.05 o 
  -7   2  10       56.92       49.66      4.65 o 
  -6   2  10        3.50        5.73      2.34 o 
  -5   2  10       32.10       39.68      3.85 o 
  -4   2  10      131.29      119.56      4.05 o 
  -3   2  10      137.38      122.07      3.88 o 
  -2   2  10      350.15      335.97     11.03 o 
  -1   2  10      897.66      884.04     15.89 o 
   0   2  10      955.27      959.69     28.55 o 
   1   2  10     3605.67     3820.36     61.25 o 
   2   2  10       44.88       44.20      3.72 o 
   3   2  10     1446.43     1458.20     37.00 o 
   4   2  10      479.13      485.04     10.44 o 
   5   2  10     1427.42     1399.60     25.24 o 
   6   2  10      150.96      161.75      5.43 o 
   7   2  10      251.28      238.42      7.01 o 
   8   2  10      101.50      113.21      7.30 o 
   9   2  10       13.30        7.67      3.55 o 
  10   2  10        1.08        2.04      3.01 o 
  -9   3  10        4.50        3.35      2.95 o 
  -8   3  10       62.83       64.06      5.29 o 
  -7   3  10       31.47       36.57      4.19 o 
  -6   3  10      376.32      333.07     11.82 o 
  -5   3  10     1365.27     1352.99     33.89 o 
  -4   3  10      551.57      499.41     10.33 o 
  -3   3  10      517.20      546.26     15.69 o 
  -2   3  10      994.07      975.44     17.54 o 
  -1   3  10     1048.60     1007.49     20.71 o 
   0   3  10       57.88       74.37      2.83 o 
   1   3  10     1024.28      958.72     17.00 o 
   2   3  10       37.35       39.05      1.95 o 
   3   3  10      298.24      294.34      6.96 o 
   4   3  10      197.13      191.18      5.40 o 
   5   3  10        3.83        2.90      1.81 o 
   6   3  10       56.00       68.62      3.77 o 
   7   3  10        7.01        5.32      1.89 o 
   8   3  10       26.48       26.62      4.32 o 
   9   3  10       33.61       33.22      4.82 o 
  10   3  10       77.89       84.31      7.17 o 
  -9   4  10        7.30        9.17      3.48 o 
  -8   4  10       32.42       27.93      4.35 o 
  -7   4  10        4.11        3.52      2.18 o 
  -6   4  10      249.26      262.55     10.31 o 
  -5   4  10        1.40        1.31      1.94 o 
  -4   4  10      702.71      721.70     19.62 o 
  -3   4  10       91.75       89.25      3.43 o 
  -2   4  10      994.34      957.10     17.45 o 
  -1   4  10      777.03      766.94     14.36 o 
   0   4  10     1433.09     1410.04     24.34 o 
   1   4  10      594.48      604.66     11.67 o 
   2   4  10      999.79      974.90     27.11 o 
   3   4  10     1150.36     1091.30     15.25 o 
   4   4  10      716.13      663.74     13.16 o 
   5   4  10     2339.11     2388.92     43.33 o 
   6   4  10      148.16      142.71      4.96 o 
   7   4  10      312.04      325.21     17.93 o 
   8   4  10        2.99        3.53      1.86 o 
   9   4  10      117.56      129.45      8.04 o 
  10   4  10        8.60       14.83      4.15 o 
  -8   5  10      225.83      256.49     11.35 o 
  -7   5  10       36.86       44.60      4.82 o 
  -6   5  10      152.49      139.97      7.37 o 
  -5   5  10       10.20       12.49      2.61 o 
  -4   5  10      376.57      359.19     12.15 o 
  -3   5  10       52.80       40.17      3.35 o 
  -2   5  10      794.58      734.22     20.88 o 
  -1   5  10      190.74      177.39      5.12 o 
   0   5  10      100.90      106.78      3.76 o 
   1   5  10      124.78      127.82      4.10 o 
   2   5  10      192.29      184.54      4.13 o 
   3   5  10      265.74      279.01      7.71 o 
   4   5  10       18.34       19.08      2.02 o 
   5   5  10       11.37       14.47      3.11 o 
   6   5  10        9.55        3.08      2.34 o 
   7   5  10       31.84       34.52      4.25 o 
   8   5  10       24.11       18.45      3.68 o 
  -8   6  10        3.13        7.30      3.35 o 
  -7   6  10       73.86       73.57      5.79 o 
  -6   6  10       84.28       99.58      6.30 o 
  -5   6  10      163.45      174.56      8.30 o 
  -4   6  10      550.46      537.50     16.57 o 
  -3   6  10       86.80       83.45      4.50 o 
  -2   6  10      938.26      941.39     17.77 o 
  -1   6  10      236.66      229.86      6.29 o 
   0   6  10     1502.78     1470.66     25.96 o 
   1   6  10      113.59      110.06      5.88 o 
   2   6  10     2269.21     2199.65     29.82 o 
   3   6  10       82.70       78.44      2.79 o 
   4   6  10     1656.21     1594.60     36.45 o 
   5   6  10       34.27       45.80      3.09 o 
   6   6  10      121.93      123.12      7.07 o 
   7   6  10      237.88      250.30     10.82 o 
   8   6  10       88.22       98.85      6.80 o 
  -7   7  10       88.59       93.66      6.86 o 
  -6   7  10      119.48      128.85      7.57 o 
  -5   7  10        0.10        1.21      2.08 o 
  -4   7  10        4.36       -0.47      2.11 o 
  -3   7  10        0.64        0.19      1.40 o 
  -2   7  10      349.45      349.27     10.40 o 
  -1   7  10       21.97       27.19      3.37 o 
   0   7  10      108.37      112.13      4.31 o 
   1   7  10       81.81       79.46      5.73 o 
   2   7  10       36.91       43.56      2.41 o 
   3   7  10       15.14       15.04      1.69 o 
   4   7  10       20.72       16.09      3.00 o 
   5   7  10        1.59        0.30      1.46 o 
   6   7  10       36.02       25.38      3.85 o 
   7   7  10        6.44        4.49      2.95 o 
   8   7  10       21.59       16.91      3.78 o 
  -6   8  10       53.76       63.52      5.76 o 
  -5   8  10      179.34      184.20      9.24 o 
  -4   8  10       13.51       18.89      3.31 o 
  -3   8  10      267.98      260.46      7.36 o 
  -2   8  10      131.36      125.04      4.92 o 
  -1   8  10      354.91      365.25      9.16 o 
   0   8  10      203.31      198.28      6.20 o 
   1   8  10      140.61      143.11      5.13 o 
   2   8  10      414.21      398.14      7.77 o 
   3   8  10      266.60      281.39      6.20 o 
   4   8  10      374.62      348.85     11.12 o 
   5   8  10       11.99       13.61      2.63 o 
   6   8  10       60.00       65.52      3.89 o 
   7   8  10        1.90        4.22      3.01 o 
   8   8  10       58.10       77.95      6.80 o 
  -5   9  10       16.78       10.05      3.21 o 
  -4   9  10        0.51       -0.97      2.61 o 
  -3   9  10        1.20        1.57      2.18 o 
  -2   9  10        0.68        0.20      1.76 o 
  -1   9  10        3.98        2.50      1.91 o 
   0   9  10       16.68       19.10      2.53 o 
   1   9  10        2.93        2.23      1.43 o 
   2   9  10        0.83       -1.19      1.36 o 
   3   9  10        8.95        9.67      2.27 o 
   4   9  10        2.74       -0.85      1.88 o 
   5   9  10       68.12       72.47      4.20 o 
   6   9  10        5.20        3.79      2.12 o 
   7   9  10        4.40        1.51      3.25 o 
  -4  10  10       52.13       63.05      5.89 o 
  -3  10  10       38.03       38.34      4.75 o 
  -2  10  10       16.59       12.05      3.38 o 
  -1  10  10       23.70       25.73      2.79 o 
   0  10  10        1.66        1.08      1.25 o 
   1  10  10       78.39       87.62      3.72 o 
   2  10  10       15.15       12.01      2.03 o 
   3  10  10       45.84       61.57      4.21 o 
   4  10  10        0.37       -0.69      2.00 o 
   5  10  10       35.23       49.12      8.49 o 
   6  10  10       28.12       33.33      4.99 o 
  -2  11  10       22.61       23.10      4.29 o 
  -1  11  10       21.82       21.56      4.09 o 
   0  11  10       19.40       28.85      3.34 o 
   1  11  10       36.68       35.79      2.82 o 
   2  11  10       18.63       18.12      2.45 o 
   3  11  10        9.82        8.37      2.41 o 
   4  11  10        4.41        3.83      3.20 o 
  -1  -8  11        7.58        7.70      4.52 o 
   0  -8  11        9.69       10.38      4.55 o 
  -4  -7  11       23.85       22.74      5.22 o 
  -3  -7  11       44.60       48.69      6.50 o 
  -2  -7  11        8.68        9.01      4.09 o 
  -1  -7  11      107.66      104.94      8.37 o 
   0  -7  11        1.06        1.10      3.48 o 
   1  -7  11       18.00       14.80      4.72 o 
   2  -7  11       33.75       36.10      5.56 o 
   3  -7  11        4.82        0.17      3.75 o 
   4  -7  11        5.92        4.45      3.95 o 
  -6  -6  11       16.64        7.60      3.48 o 
  -5  -6  11        0.75       -0.84      3.58 o 
  -4  -6  11       53.09       46.31      6.09 o 
  -3  -6  11       42.83       52.84      6.13 o 
  -2  -6  11      137.82      119.44      8.37 o 
  -1  -6  11       65.08       69.48      7.00 o 
   0  -6  11       45.63       49.52      5.69 o 
   1  -6  11       56.52       67.91      6.83 o 
   2  -6  11       89.40       87.36      7.03 o 
   3  -6  11      118.09      135.81      8.97 o 
   4  -6  11       40.21       55.52      6.50 o 
   5  -6  11       53.63       65.53      7.13 o 
  -7  -5  11       24.77       27.26      4.49 o 
  -6  -5  11       52.32       56.56      5.39 o 
  -5  -5  11       26.34       28.24      3.21 o 
  -4  -5  11      125.65      132.37      8.30 o 
  -3  -5  11       27.14       29.60      4.72 o 
  -2  -5  11       60.07       57.73      5.96 o 
  -1  -5  11       42.87       40.92      5.19 o 
   0  -5  11       43.14       37.84      5.02 o 
   1  -5  11       73.30       61.68      5.93 o 
   2  -5  11       19.60       19.82      4.35 o 
   3  -5  11        1.82       -1.44      2.88 o 
   4  -5  11        4.17        5.42      3.25 o 
   5  -5  11        2.73        4.09      3.25 o 
   6  -5  11        2.13       -0.23      3.15 o 
  -7  -4  11       43.75       48.99      5.12 o 
  -6  -4  11        0.13        1.21      2.38 o 
  -5  -4  11       38.68       45.50      5.76 o 
  -4  -4  11      138.30      142.26      5.31 o 
  -3  -4  11      176.48      179.91      9.14 o 
  -2  -4  11      271.56      245.21     10.82 o 
  -1  -4  11      411.06      422.14     15.44 o 
   0  -4  11      894.72      809.60     24.64 o 
   1  -4  11      238.15      242.63     11.02 o 
   2  -4  11      182.63      168.26      8.97 o 
   3  -4  11       56.41       55.72      5.59 o 
   4  -4  11       77.42       85.52      6.53 o 
   5  -4  11      109.71      107.79      7.23 o 
   6  -4  11       98.97      104.77      7.37 o 
   7  -4  11       21.47       16.34      4.32 o 
  -8  -3  11       16.19       15.44      3.75 o 
  -7  -3  11       68.25       74.97      5.73 o 
  -6  -3  11       70.56       70.75      5.19 o 
  -5  -3  11      238.29      225.25     10.98 o 
  -4  -3  11      119.85      119.36     10.97 o 
  -3  -3  11       13.27       14.60      2.11 o 
  -2  -3  11       55.15       47.21      5.02 o 
  -1  -3  11       21.54       26.89      4.15 o 
   0  -3  11      125.64      118.40      7.20 o 
   1  -3  11       94.48       72.73      5.59 o 
   2  -3  11       38.71       44.03      4.65 o 
   3  -3  11       26.94       35.33      4.52 o 
   4  -3  11        2.46        4.79      2.91 o 
   5  -3  11        4.91        6.13      2.98 o 
   6  -3  11        8.32        2.38      2.78 o 
   7  -3  11       13.51       19.25      4.39 o 
   8  -3  11        7.30        8.00      3.75 o 
  -8  -2  11       36.59       27.09      4.29 o 
  -7  -2  11      195.35      187.85      8.81 o 
  -6  -2  11       35.17       39.88      4.15 o 
  -5  -2  11      181.26      184.96      5.83 o 
  -4  -2  11        3.90        3.34      1.93 o 
  -3  -2  11      540.58      537.57     11.33 o 
  -2  -2  11      741.90      752.42     14.51 o 
  -1  -2  11      731.06      724.24     21.60 o 
   0  -2  11      405.58      397.43     14.00 o 
   1  -2  11      947.88      879.88     25.28 o 
   2  -2  11      799.58      705.22     21.36 o 
   3  -2  11      326.94      309.37     11.95 o 
   4  -2  11      257.36      257.36     10.75 o 
   5  -2  11      123.90      100.59      6.56 o 
   6  -2  11      148.25      154.27      7.52 o 
   7  -2  11        4.77       -0.57      2.08 o 
   8  -2  11       25.76       33.28      5.02 o 
  -9  -1  11       11.96       12.76      3.85 o 
  -8  -1  11        0.65       -2.41      2.41 o 
  -7  -1  11       32.92       35.63      4.32 o 
  -6  -1  11        9.19        4.79      2.34 o 
  -5  -1  11       99.04      103.53      5.09 o 
  -4  -1  11       22.09       32.61      3.60 o 
  -3  -1  11      162.15      167.71      5.06 o 
  -2  -1  11        5.58       12.69      2.95 o 
  -1  -1  11       96.98       92.62      5.96 o 
   0  -1  11        3.72        2.48      2.51 o 
   1  -1  11      354.03      387.19     13.43 o 
   2  -1  11       91.79       92.52      6.03 o 
   3  -1  11      113.12      136.48      7.30 o 
   4  -1  11       45.66       49.59      4.75 o 
   5  -1  11      111.49      113.81      6.80 o 
   6  -1  11       35.83       43.93      3.38 o 
   7  -1  11       55.27       51.68      3.83 o 
   8  -1  11       30.24       32.71      5.12 o 
   9  -1  11       18.89       20.83      4.55 o 
  -9   0  11       85.42       91.45      6.70 o 
  -8   0  11      155.98      140.60      7.73 o 
  -7   0  11      103.66      116.53      6.73 o 
  -6   0  11      264.57      274.51     10.28 o 
  -5   0  11      445.43      436.98     13.59 o 
  -4   0  11      888.18      905.54     17.02 o 
  -3   0  11      540.55      529.66     12.44 o 
  -2   0  11      289.99      280.47      7.40 o 
  -1   0  11     1013.12     1058.93     18.85 o 
   0   0  11      113.51       98.24      5.79 o 
   1   0  11     1977.36     1962.75     49.09 o 
   2   0  11      106.97       83.41      5.56 o 
   3   0  11      771.61      736.87     21.53 o 
   4   0  11      180.35      185.00      8.44 o 
   5   0  11      427.67      398.00     13.70 o 
   6   0  11       22.12       20.56      4.89 o 
   7   0  11       94.28       92.25      4.75 o 
   8   0  11        4.70        3.35      2.98 o 
   9   0  11        4.00        0.50      3.05 o 
  -9   1  11        2.78        3.25      3.08 o 
  -8   1  11        0.00        2.01      2.51 o 
  -7   1  11       74.86       55.89      4.86 o 
  -6   1  11       36.50       25.01      3.55 o 
  -5   1  11        0.04        0.47      1.74 o 
  -4   1  11      363.27      336.10     12.09 o 
  -3   1  11       35.17       34.49      5.09 o 
  -2   1  11       51.69       56.61      5.51 o 
  -1   1  11       79.56       87.60      3.17 o 
   0   1  11      874.13      941.74     16.81 o 
   1   1  11      207.04      227.60      9.14 o 
   2   1  11      848.95      926.26     25.55 o 
   3   1  11      402.47      408.98     13.66 o 
   4   1  11      178.40      183.40      8.14 o 
   5   1  11      268.99      268.12      7.36 o 
   6   1  11      355.19      345.36      8.91 o 
   7   1  11       92.37       91.27      4.38 o 
   8   1  11       13.57        6.46      3.25 o 
   9   1  11       21.82       15.34      4.25 o 
  -9   2  11       64.35       66.03      5.93 o 
  -8   2  11       97.51      100.35      6.63 o 
  -7   2  11      128.24      128.92      7.10 o 
  -6   2  11      690.12      667.59     19.39 o 
  -5   2  11      134.13      138.96      6.70 o 
  -4   2  11     1503.98     1545.81     26.85 o 
  -3   2  11      102.57      108.56      5.02 o 
  -2   2  11      406.02      418.02      8.91 o 
  -1   2  11       77.45       76.90      4.54 o 
   0   2  11        0.94        2.90      1.21 o 
   1   2  11      187.59      191.53      8.10 o 
   2   2  11       61.75       50.39      4.09 o 
   3   2  11      182.77      148.77      6.96 o 
   4   2  11       15.63       30.50      3.48 o 
   5   2  11      511.14      505.62     11.21 o 
   6   2  11       56.80       55.76      3.39 o 
   7   2  11       38.24       39.37      3.12 o 
   8   2  11        0.10       -2.58      2.58 o 
   9   2  11       43.05       47.08      5.79 o 
  -8   3  11        0.89        4.52      2.81 o 
  -7   3  11       47.83       52.57      4.79 o 
  -6   3  11       24.28       21.56      3.31 o 
  -5   3  11      781.43      722.33     20.33 o 
  -4   3  11      125.21      110.24      4.01 o 
  -3   3  11     1192.71     1159.37     20.77 o 
  -2   3  11      260.50      281.75      6.76 o 
  -1   3  11      948.47      945.43     17.18 o 
   0   3  11     1227.51     1218.26     21.31 o 
   1   3  11      256.05      249.61      5.90 o 
   2   3  11      966.51     1054.67     28.36 o 
   3   3  11      325.25      330.52     18.95 o 
   4   3  11      453.18      458.00     10.11 o 
   5   3  11      885.77      887.12     22.54 o 
   6   3  11      202.63      192.32      6.04 o 
   7   3  11       30.89       33.42      5.19 o 
   8   3  11      102.41      108.75      6.55 o 
   9   3  11       19.46       24.85      4.55 o 
  -8   4  11       13.36       12.62      3.52 o 
  -7   4  11      133.95      126.34      7.33 o 
  -6   4  11       96.48      105.78      6.30 o 
  -5   4  11      343.19      309.07     11.25 o 
  -4   4  11      378.37      385.98     12.62 o 
  -3   4  11       17.38       27.41      3.30 o 
  -2   4  11      400.26      398.02      8.79 o 
  -1   4  11      157.28      149.93      4.55 o 
   0   4  11      458.62      461.27      9.69 o 
   1   4  11      119.37      114.20      3.74 o 
   2   4  11        0.13       -0.30      0.85 o 
   3   4  11       75.96       79.63      5.06 o 
   4   4  11       95.48      100.05      5.99 o 
   5   4  11       39.36       41.45      4.32 o 
   6   4  11       22.05       21.37      3.70 o 
   7   4  11        3.67        4.86      2.21 o 
   8   4  11       33.25       27.26      2.84 o 
   9   4  11        0.03        0.90      3.15 o 
  -8   5  11      142.87      173.12      9.31 o 
  -7   5  11       35.65       37.94      4.72 o 
  -6   5  11       51.74       59.00      4.89 o 
  -5   5  11      207.14      228.27      9.64 o 
  -4   5  11      437.11      409.49     13.46 o 
  -3   5  11     1605.90     1533.01     36.28 o 
  -2   5  11      479.48      467.46     10.15 o 
  -1   5  11     1717.72     1720.72     29.67 o 
   0   5  11      363.07      335.20      7.83 o 
   1   5  11     1203.08     1233.28     23.14 o 
   2   5  11      147.15      141.51      2.98 o 
   3   5  11      469.09      471.08      7.86 o 
   4   5  11      299.95      293.60     11.22 o 
   5   5  11      328.80      331.73     12.46 o 
   6   5  11      159.58      175.90      8.54 o 
   7   5  11       33.47       32.28      4.19 o 
   8   5  11       86.05       91.15      6.46 o 
  -7   6  11       44.42       51.06      5.39 o 
  -6   6  11       14.73       17.48      3.42 o 
  -5   6  11       68.10       63.42      5.09 o 
  -4   6  11       91.33       96.91      5.99 o 
  -3   6  11      163.82      169.17      5.47 o 
  -2   6  11        1.34        0.24      1.41 o 
  -1   6  11      134.03      142.78      4.85 o 
   0   6  11       26.63       34.11      2.52 o 
   1   6  11       90.81       71.83      3.35 o 
   2   6  11        0.15       -1.13      1.13 o 
   3   6  11       64.34       57.64      2.42 o 
   4   6  11       19.83       19.35      3.52 o 
   5   6  11      137.77      115.39      6.96 o 
   6   6  11       14.60       12.59      3.08 o 
   7   6  11      145.19      115.42      7.30 o 
   8   6  11        1.04        0.17      2.34 o 
  -7   7  11       50.43       56.59      6.09 o 
  -6   7  11      446.20      474.71     16.64 o 
  -5   7  11       64.58       72.83      5.52 o 
  -4   7  11      557.73      570.85     17.95 o 
  -3   7  11      112.86      117.38      5.94 o 
  -2   7  11      540.61      550.62     12.10 o 
  -1   7  11      688.38      630.53     20.49 o 
   0   7  11      516.01      517.55     11.42 o 
   1   7  11      505.00      468.39     10.52 o 
   2   7  11       68.13       78.45      4.84 o 
   3   7  11      268.12      270.62      5.78 o 
   4   7  11       29.34       36.42      3.23 o 
   5   7  11       64.45       65.50      5.32 o 
   6   7  11        0.31        0.13      2.34 o 
   7   7  11       87.69       87.16      6.60 o 
   8   7  11       28.42       35.63      4.99 o 
  -6   8  11       15.35       12.39      3.68 o 
  -5   8  11        1.04       -2.14      2.14 o 
  -4   8  11        0.45        0.74      2.48 o 
  -3   8  11       14.03       14.06      3.31 o 
  -2   8  11       70.92       74.81      3.92 o 
  -1   8  11        0.13        0.85      1.64 o 
   0   8  11      135.09      129.47      5.03 o 
   1   8  11        0.28        2.88      3.18 o 
   2   8  11       57.32       55.45      2.78 o 
   3   8  11       19.87       17.38      1.90 o 
   4   8  11      176.25      163.91      7.47 o 
   5   8  11       17.16       16.42      2.61 o 
   6   8  11       36.26       29.83      4.59 o 
   7   8  11       14.59       15.34      3.92 o 
   8   8  11        1.25       -2.14      3.52 o 
  -5   9  11      111.77      120.04      7.90 o 
  -4   9  11      256.60      275.35     11.92 o 
  -3   9  11       14.63       17.78      3.72 o 
  -2   9  11      212.51      213.13      6.96 o 
  -1   9  11       91.76       88.92      4.35 o 
   0   9  11      253.81      246.57      7.41 o 
   1   9  11       38.95       42.09      3.37 o 
   2   9  11      145.22      147.76      5.79 o 
   3   9  11       15.12       19.07      2.65 o 
   4   9  11        1.35        1.18      1.86 o 
   5   9  11       16.23       21.60      3.00 o 
   6   9  11        1.62        1.04      3.08 o 
   7   9  11        3.78        2.31      3.38 o 
  -3  10  11       25.99       22.50      4.49 o 
  -2  10  11        0.08       -1.58      1.58 o 
  -1  10  11        6.36        8.16      2.26 o 
   0  10  11       42.95       44.53      6.36 o 
   1  10  11       12.84       14.18      2.03 o 
   2  10  11       40.68       46.66      4.94 o 
   3  10  11       13.17       12.42      2.53 o 
   4  10  11       46.27       44.80      3.87 o 
   5  10  11       30.13       24.58      3.36 o 
  -1  11  11        6.72        8.10      3.42 o 
   0  11  11       25.34       24.72      3.98 o 
   1  11  11        8.25        8.72      1.91 o 
   2  11  11       21.93       26.99      2.70 o 
   3  11  11        5.44        2.38      2.39 o 
  -2  -7  12       20.40       15.67      4.96 o 
  -1  -7  12       12.22       17.11      5.02 o 
   0  -7  12       26.91       28.93      5.19 o 
   1  -7  12        6.27        1.74      4.15 o 
   2  -7  12       37.66       58.13      6.80 o 
  -5  -6  12       11.66        8.87      4.32 o 
  -4  -6  12       32.78       27.62      5.19 o 
  -3  -6  12        0.44       -3.11      3.21 o 
  -2  -6  12        6.57        4.75      3.68 o 
  -1  -6  12        4.71        2.68      3.48 o 
   0  -6  12       71.61       54.35      6.50 o 
   1  -6  12        3.38        2.14      3.62 o 
   2  -6  12       47.85       52.64      6.33 o 
   3  -6  12       27.30       49.36      6.36 o 
   4  -6  12        1.36        3.08      3.82 o 
  -6  -5  12       45.61       59.13      5.76 o 
  -5  -5  12       37.62       54.45      6.33 o 
  -4  -5  12       31.19       27.79      5.09 o 
  -3  -5  12      106.02      122.49      8.30 o 
  -2  -5  12       36.35       37.07      5.39 o 
  -1  -5  12      191.34      200.78     10.58 o 
   0  -5  12       28.24       24.51      4.72 o 
   1  -5  12       82.71       95.40      7.47 o 
   2  -5  12       61.04       62.32      6.53 o 
   3  -5  12       60.07       64.49      6.73 o 
   4  -5  12       62.63       75.61      6.86 o 
   5  -5  12       36.01       34.72      5.46 o 
   6  -5  12       33.54       26.62      5.09 o 
  -7  -4  12       52.30       59.70      5.83 o 
  -6  -4  12        5.21        8.64      3.21 o 
  -5  -4  12       53.44       60.17      3.97 o 
  -4  -4  12       13.25       18.82      4.19 o 
  -3  -4  12       39.61       31.04      4.72 o 
  -2  -4  12        0.10        0.17      2.44 o 
  -1  -4  12        7.03        1.74      3.01 o 
   0  -4  12        0.18       -0.70      2.88 o 
   1  -4  12        4.83        5.52      3.21 o 
   2  -4  12       21.90       20.06      4.02 o 
   3  -4  12        5.08        9.71      3.08 o 
   4  -4  12        2.20        0.97      2.71 o 
   5  -4  12       45.57       62.21      6.16 o 
   6  -4  12        1.10       -2.71      3.11 o 
   7  -4  12       17.56       13.59      3.82 o 
  -7  -3  12       62.07       66.97      5.76 o 
  -6  -3  12      215.99      224.65      9.68 o 
  -5  -3  12      102.20      103.91      4.57 o 
  -4  -3  12      232.85      235.86      6.89 o 
  -3  -3  12      263.74      257.30     11.22 o 
  -2  -3  12      344.38      328.82     13.06 o 
  -1  -3  12       65.22       56.69      5.59 o 
   0  -3  12      180.20      190.39      9.54 o 
   1  -3  12      126.37      111.71      7.30 o 
   2  -3  12      197.34      204.56      9.84 o 
   3  -3  12      111.79      116.73      7.37 o 
   4  -3  12       54.37       51.06      5.42 o 
   5  -3  12       59.48       56.82      5.69 o 
   6  -3  12       63.20       74.54      6.33 o 
   7  -3  12       14.87       11.85      3.92 o 
  -8  -2  12       21.15       24.48      4.42 o 
  -7  -2  12       10.95       10.68      3.28 o 
  -6  -2  12        0.03        1.64      2.34 o 
  -5  -2  12       34.42       40.93      4.07 o 
  -4  -2  12       47.24       44.69      3.05 o 
  -3  -2  12        2.54        1.84      2.58 o 
  -2  -2  12       63.02       58.70      5.29 o 
  -1  -2  12        1.52        7.50      2.91 o 
   0  -2  12      102.37      101.22      6.46 o 
   1  -2  12      118.98      102.73      6.76 o 
   2  -2  12      348.46      326.68     12.72 o 
   3  -2  12      134.62      134.44      7.70 o 
   4  -2  12        6.92       11.22      3.15 o 
   5  -2  12        1.13        1.77      2.75 o 
   6  -2  12        0.49        0.12      1.61 o 
   7  -2  12      111.92      126.17      8.24 o 
   8  -2  12       26.60       27.39      4.86 o 
  -8  -1  12       80.14       85.99      6.43 o 
  -7  -1  12      174.51      182.43      8.87 o 
  -6  -1  12      198.01      220.30      9.28 o 
  -5  -1  12      261.76      253.25      9.61 o 
  -4  -1  12      678.70      677.55     13.81 o 
  -3  -1  12     1006.18     1038.52     19.26 o 
  -2  -1  12      400.93      407.71     14.16 o 
  -1  -1  12       19.82       12.22      3.05 o 
   0  -1  12      334.17      358.42     13.09 o 
   1  -1  12      234.41      204.79      9.24 o 
   2  -1  12      381.81      376.64     13.73 o 
   3  -1  12      143.18      143.62      7.80 o 
   4  -1  12       24.63       23.47      3.85 o 
   5  -1  12       30.38       33.55      4.39 o 
   6  -1  12       79.52       75.65      4.19 o 
   7  -1  12        0.08       -0.53      1.79 o 
   8  -1  12        0.03       -2.34      2.85 o 
  -8   0  12        0.09       -2.01      2.14 o 
  -7   0  12       17.00       13.53      2.95 o 
  -6   0  12        0.20       -1.91      1.91 o 
  -5   0  12      116.42      106.28      5.79 o 
  -4   0  12        2.18       -0.83      2.95 o 
  -3   0  12        3.32        0.19      1.41 o 
  -2   0  12       60.81       56.12      2.90 o 
  -1   0  12       97.55      106.31      6.36 o 
   0   0  12      588.53      577.18     18.08 o 
   1   0  12      619.66      642.54     19.59 o 
   2   0  12      550.77      613.91     19.05 o 
   3   0  12      366.24      348.14     12.89 o 
   4   0  12      379.81      361.84     13.19 o 
   5   0  12       28.95       29.30      3.92 o 
   6   0  12      408.14      418.93     14.67 o 
   7   0  12       46.68       45.82      3.57 o 
   8   0  12       25.14       23.17      4.55 o 
   9   0  12       19.56       26.25      4.99 o 
  -8   1  12       47.32       56.79      5.29 o 
  -7   1  12      154.81      150.41      7.80 o 
  -6   1  12       75.38       87.19      5.59 o 
  -5   1  12      663.47      658.08     18.85 o 
  -4   1  12      155.36      162.40      5.09 o 
  -3   1  12      684.71      713.94     14.95 o 
  -2   1  12       30.23       30.32      3.28 o 
  -1   1  12      881.33      884.07     27.79 o 
   0   1  12      657.64      655.37     19.72 o 
   1   1  12       93.69       73.63      5.32 o 
   2   1  12      175.30      177.57      8.30 o 
   3   1  12        2.68        3.08      2.28 o 
   4   1  12        5.21        1.10      1.94 o 
   5   1  12       48.64       54.28      3.29 o 
   6   1  12        5.41        5.79      1.84 o 
   7   1  12        0.58       -0.42      2.85 o 
   8   1  12        9.36        8.40      3.52 o 
   9   1  12        1.12       -0.17      3.48 o 
  -8   2  12       42.88       43.50      4.92 o 
  -7   2  12       49.47       52.30      5.09 o 
  -6   2  12      147.84      130.39      6.83 o 
  -5   2  12      114.46      109.16      5.96 o 
  -4   2  12      235.14      226.45      6.13 o 
  -3   2  12     1485.00     1517.42     26.55 o 
  -2   2  12      845.80      790.19     18.84 o 
  -1   2  12      372.29      371.23      8.17 o 
   0   2  12       14.22       17.24      2.85 o 
   1   2  12      895.51      878.41     24.61 o 
   2   2  12      572.57      603.73     18.45 o 
   3   2  12      660.05      639.26     19.29 o 
   4   2  12      292.14      301.09      7.79 o 
   5   2  12      290.18      287.41     12.17 o 
   6   2  12      431.64      431.84     10.48 o 
   7   2  12       72.96       74.37      4.12 o 
   8   2  12      105.91      115.42      7.67 o 
   9   2  12       54.28       54.58      6.19 o 
  -8   3  12       54.63       56.39      5.79 o 
  -7   3  12      168.87      165.85      8.51 o 
  -6   3  12       89.78      100.92      6.19 o 
  -5   3  12      158.14      191.53      8.34 o 
  -4   3  12       13.08       16.10      1.94 o 
  -3   3  12      397.97      405.60     13.11 o 
  -2   3  12       13.85       13.13      1.74 o 
  -1   3  12      364.06      339.87      7.76 o 
   0   3  12       96.09      109.18      7.37 o 
   1   3  12      439.84      401.32     13.53 o 
   2   3  12       17.54       13.73      2.88 o 
   3   3  12       28.89       23.82      2.14 o 
   4   3  12       11.56       13.08      1.93 o 
   5   3  12       11.07       10.22      1.97 o 
   6   3  12       11.55       10.44      2.06 o 
   7   3  12       58.95       54.19      3.67 o 
   8   3  12        0.59       -0.42      2.05 o 
   9   3  12        5.17       11.38      4.05 o 
  -8   4  12       50.45       61.95      5.96 o 
  -7   4  12       50.39       49.66      5.12 o 
  -6   4  12      169.52      159.59      8.00 o 
  -5   4  12      237.21      241.66      9.78 o 
  -4   4  12     1240.68     1197.65     30.67 o 
  -3   4  12     1164.80     1169.15     21.36 o 
  -2   4  12     1030.49      979.68     18.24 o 
  -1   4  12     1072.65     1056.95     19.33 o 
   0   4  12     1250.90     1232.85     29.47 o 
   1   4  12      675.99      639.69     14.77 o 
   2   4  12        3.10        1.74      1.91 o 
   3   4  12      562.23      547.51     17.41 o 
   4   4  12       49.82       45.71      4.39 o 
   5   4  12      563.33      581.97     18.48 o 
   6   4  12       35.37       43.56      4.75 o 
   7   4  12      150.58      154.16      8.10 o 
   8   4  12       29.41       26.72      4.05 o 
  -7   5  12       13.88       12.09      3.35 o 
  -6   5  12      143.09      126.61      7.27 o 
  -5   5  12       53.06       63.76      4.99 o 
  -4   5  12      132.81      130.99      6.73 o 
  -3   5  12       82.98       68.26      4.29 o 
  -2   5  12       11.85       14.52      3.83 o 
  -1   5  12       79.60       69.46      4.24 o 
   0   5  12       82.83       74.67      3.35 o 
   1   5  12        4.83        2.10      1.32 o 
   2   5  12      339.93      315.93      5.97 o 
   3   5  12       96.09       94.03      5.96 o 
   4   5  12       99.91       94.49      6.19 o 
   5   5  12       43.99       45.10      4.52 o 
   6   5  12      116.25       90.51      6.23 o 
   7   5  12        5.88        2.78      2.61 o 
   8   5  12       10.56        7.20      3.21 o 
  -7   6  12       50.65       53.98      5.73 o 
  -6   6  12       69.04       76.31      5.96 o 
  -5   6  12      350.14      355.24     13.13 o 
  -4   6  12      493.61      497.38     16.01 o 
  -3   6  12      459.60      455.51     10.48 o 
  -2   6  12     1042.25     1001.04     19.08 o 
  -1   6  12      394.42      377.56      9.01 o 
   0   6  12     1038.51      999.72     18.90 o 
   1   6  12      263.44      241.93      6.58 o 
   2   6  12      693.75      696.77     11.12 o 
   3   6  12       56.67       54.18      4.86 o 
   4   6  12       24.78       27.86      3.98 o 
   5   6  12       38.89       46.95      5.12 o 
   6   6  12       35.00       40.22      4.75 o 
   7   6  12       15.71       23.04      3.95 o 
   8   6  12        2.63        2.44      2.78 o 
  -6   7  12        2.53       -1.64      2.54 o 
  -5   7  12        0.28        0.37      2.34 o 
  -4   7  12      101.94       90.38      6.26 o 
  -3   7  12        6.23        5.90      3.10 o 
  -2   7  12        9.23       16.35      2.15 o 
  -1   7  12      368.28      372.53      9.21 o 
   0   7  12        9.73       10.52      1.92 o 
   1   7  12      294.99      300.64      7.84 o 
   2   7  12       22.91       19.21      1.90 o 
   3   7  12       68.26       75.66      3.01 o 
   4   7  12       67.59       49.83      4.75 o 
   5   7  12        8.06        4.49      2.68 o 
   6   7  12       71.29       73.37      5.99 o 
   7   7  12       25.16       25.31      4.42 o 
   8   7  12       13.76        8.54      3.65 o 
  -5   8  12      175.90      170.97      9.17 o 
  -4   8  12       47.39       53.61      5.39 o 
  -3   8  12      333.34      339.50     12.86 o 
  -2   8  12       24.57       18.91      2.46 o 
  -1   8  12      292.98      305.14      8.36 o 
   0   8  12      354.72      330.44     12.10 o 
   1   8  12      169.16      183.27      6.08 o 
   2   8  12       80.27       92.81      3.39 o 
   3   8  12        3.72        6.61      1.54 o 
   4   8  12       51.29       60.98      5.86 o 
   5   8  12        3.10        1.57      2.68 o 
   6   8  12        1.11       -1.14      2.44 o 
   7   8  12        1.92       -0.30      3.18 o 
  -4   9  12       40.00       47.98      5.52 o 
  -3   9  12        0.41        2.78      2.85 o 
  -2   9  12       26.90       33.04      3.17 o 
  -1   9  12       35.97       35.38      3.16 o 
   0   9  12       70.86       75.00      4.08 o 
   1   9  12      239.94      236.60      5.90 o 
   2   9  12       38.87       38.96      2.60 o 
   3   9  12      144.20      147.86      9.28 o 
   4   9  12       50.00       48.22      3.90 o 
   5   9  12       28.63       29.06      4.89 o 
   6   9  12        7.31        6.93      3.65 o 
  -2  10  12       28.49       28.55      3.28 o 
  -1  10  12       98.98      113.20      5.30 o 
   0  10  12        6.88        3.90      2.09 o 
   1  10  12       18.13       25.95      2.46 o 
   2  10  12        5.14        7.17      2.39 o 
   3  10  12       45.41       62.53      4.36 o 
   4  10  12        8.15        6.64      2.43 o 
   5  10  12        0.10       -0.67      3.01 o 
  -3  -6  13        8.72        7.84      4.42 o 
  -2  -6  13       55.01       67.04      7.40 o 
  -1  -6  13       38.91       43.90      6.40 o 
   0  -6  13       13.12       14.36      4.32 o 
   1  -6  13       27.99       34.66      5.83 o 
   2  -6  13        0.49       -2.61      3.48 o 
   3  -6  13       22.11       20.76      5.06 o 
  -5  -5  13        1.71       10.11      4.75 o 
  -4  -5  13       11.85       11.45      4.15 o 
  -3  -5  13        2.89        1.91      3.38 o 
  -2  -5  13        3.50       -0.33      3.01 o 
  -1  -5  13        0.46        1.44      3.48 o 
   0  -5  13        6.30        7.23      3.85 o 
   1  -5  13        0.29       -2.28      2.61 o 
   2  -5  13        0.50       -2.44      2.44 o 
   3  -5  13        0.13       -0.50      3.42 o 
   4  -5  13       29.17       34.49      5.73 o 
  -5  -4  13       79.59       84.75      7.33 o 
  -4  -4  13      161.83      182.69     10.08 o 
  -3  -4  13      130.85      134.84      8.61 o 
  -2  -4  13      218.72      233.72     11.32 o 
  -1  -4  13       33.56       36.83      5.39 o 
   0  -4  13       41.00       48.99      5.73 o 
   1  -4  13       38.53       43.03      5.52 o 
   2  -4  13      171.71      153.90      9.24 o 
   3  -4  13       83.14       78.92      6.80 o 
   4  -4  13       21.37       27.09      4.86 o 
   5  -4  13        2.31        6.63      3.75 o 
   6  -4  13        1.26        3.95      4.05 o 
  -6  -3  13       11.38       15.30      3.55 o 
  -5  -3  13        6.59        6.13      3.68 o 
  -4  -3  13        6.74        5.69      3.52 o 
  -3  -3  13        1.78       -0.20      2.78 o 
  -2  -3  13        0.06        0.27      2.38 o 
  -1  -3  13      194.42      189.86      9.64 o 
   0  -3  13        2.81        1.84      3.11 o 
   1  -3  13       65.12       75.14      6.33 o 
   2  -3  13       33.16       37.17      4.92 o 
   3  -3  13       55.00       66.60      6.03 o 
   4  -3  13       19.58       21.36      4.39 o 
   5  -3  13       12.18       15.30      4.12 o 
   6  -3  13       24.59       29.63      4.75 o 
   7  -3  13       34.49       42.12      5.83 o 
  -7  -2  13      131.13      132.70      7.84 o 
  -6  -2  13       77.09       77.12      5.66 o 
  -5  -2  13      281.54      287.33     10.75 o 
  -4  -2  13      275.34      288.51     12.02 o 
  -3  -2  13      314.20      305.75     12.46 o 
  -2  -2  13      544.03      557.22     18.58 o 
  -1  -2  13       57.43       55.42      5.12 o 
   0  -2  13      197.15      178.04      9.07 o 
   1  -2  13       27.15       34.05      4.55 o 
   2  -2  13       70.89       69.51      5.66 o 
   3  -2  13       45.64       50.80      5.52 o 
   4  -2  13      100.54       98.68      6.90 o 
   5  -2  13        0.61        2.48      2.81 o 
   6  -2  13       64.31       59.77      5.76 o 
   7  -2  13       11.78       10.48      2.58 o 
  -7  -1  13        0.03        0.33      2.61 o 
  -6  -1  13       63.66       52.44      4.69 o 
  -5  -1  13        4.94        1.10      2.21 o 
  -4  -1  13       55.20       51.62      3.21 o 
  -3  -1  13      112.58      111.74      7.10 o 
  -2  -1  13      339.22      357.25     13.49 o 
  -1  -1  13      357.60      367.46     13.73 o 
   0  -1  13      177.71      189.59      9.28 o 
   1  -1  13      360.73      391.94     14.40 o 
   2  -1  13      161.59      158.95      8.44 o 
   3  -1  13      290.64      288.71     11.85 o 
   4  -1  13      107.47      111.20      7.07 o 
   5  -1  13      135.10      140.13      8.14 o 
   6  -1  13        7.28        7.31      3.52 o 
   7  -1  13      124.56      128.25      5.68 o 
   8  -1  13       57.07       69.08      7.03 o 
  -8   0  13       89.56       92.32      6.76 o 
  -7   0  13      107.03      110.00      6.80 o 
  -6   0  13      251.08      253.41     10.18 o 
  -5   0  13      301.51      322.56     11.32 o 
  -4   0  13      232.96      256.33      6.98 o 
  -3   0  13      828.27      845.86     16.39 o 
  -2   0  13      879.99      795.87     23.51 o 
  -1   0  13      157.42      166.19      8.30 o 
   0   0  13      132.90      115.15      6.90 o 
   1   0  13      270.73      269.52     10.98 o 
   2   0  13       61.18       49.42      5.06 o 
   3   0  13       18.82       17.24      3.68 o 
   4   0  13       59.54       52.30      5.16 o 
   5   0  13       11.49        8.44      2.98 o 
   6   0  13       97.14       95.93      4.70 o 
   7   0  13        5.29        8.32      2.24 o 
   8   0  13        3.80        0.57      3.35 o 
  -8   1  13       11.50        3.38      3.05 o 
  -7   1  13       10.37        3.78      2.85 o 
  -6   1  13       79.87       73.10      5.36 o 
  -5   1  13       39.04       36.00      3.88 o 
  -4   1  13      296.01      282.14      7.29 o 
  -3   1  13      227.19      215.87      6.50 o 
  -2   1  13     1872.53     1809.55     46.11 o 
  -1   1  13      896.88      875.46     25.01 o 
   1   1  13      408.89      410.79     14.36 o 
   2   1  13      702.07      668.76     20.39 o 
   3   1  13      477.66      463.46     15.60 o 
   4   1  13      489.96      468.32     15.91 o 
   5   1  13      107.72      103.10      4.59 o 
   6   1  13      211.64      229.23     11.20 o 
   7   1  13      190.87      205.45      7.04 o 
   8   1  13       20.95       19.05      4.25 o 
  -8   2  13       97.03       99.62      6.90 o 
  -7   2  13       81.84       88.50      6.09 o 
  -6   2  13      159.86      152.96      7.63 o 
  -5   2  13       61.52       61.08      4.52 o 
  -4   2  13      375.63      399.00      9.31 o 
  -3   2  13      385.45      410.84     12.51 o 
  -2   2  13       63.37       70.72      3.38 o 
  -1   2  13      770.48      739.01     21.73 o 
   0   2  13     1047.93     1010.20     27.99 o 
   1   2  13       67.78       61.58      4.92 o 
   2   2  13       28.56       30.91      4.05 o 
   3   2  13       41.10       48.18      4.75 o 
   4   2  13       18.06       12.83      2.73 o 
   5   2  13        8.89       11.35      2.14 o 
   6   2  13       57.60       53.76      3.68 o 
   7   2  13        3.34        1.55      1.91 o 
   8   2  13        1.53       -1.07      2.91 o 
  -7   3  13      110.13      111.87      7.07 o 
  -6   3  13       37.98       39.14      4.39 o 
  -5   3  13      160.32      152.05      7.43 o 
  -4   3  13      320.27      299.62     10.68 o 
  -3   3  13     1051.17     1055.15     19.65 o 
  -2   3  13      694.79      691.80     13.78 o 
  -1   3  13      560.53      542.70     11.23 o 
   0   3  13     1129.81     1149.27     31.17 o 
   1   3  13     1144.50     1144.98     31.17 o 
   2   3  13     1176.70     1141.03     31.11 o 
   3   3  13      380.82      344.86     12.82 o 
   4   3  13      408.84      394.72     14.13 o 
   5   3  13      136.49      137.35      7.60 o 
   6   3  13      247.98      246.28     10.72 o 
   7   3  13       73.88       85.92      6.30 o 
   8   3  13       23.35       23.41      4.35 o 
  -7   4  13       53.09       52.14      4.92 o 
  -6   4  13       16.20       17.21      3.18 o 
  -5   4  13       73.82       76.48      5.26 o 
  -4   4  13       56.93       63.05      4.69 o 
  -3   4  13       69.99       56.62      3.16 o 
  -2   4  13       54.10       60.21      3.14 o 
  -1   4  13        0.38       -1.05      1.05 o 
   0   4  13        3.08        4.23      1.39 o 
   1   4  13       63.63       62.52      5.19 o 
   2   4  13      150.68      148.94      7.77 o 
   3   4  13       15.60       14.00      2.98 o 
   4   4  13       98.69       91.35      6.16 o 
   5   4  13        8.14        6.36      2.41 o 
   6   4  13       24.34       21.87      3.88 o 
   7   4  13       31.07       29.70      4.25 o 
   8   4  13       48.49       44.23      5.19 o 
  -7   5  13       56.15       64.26      6.19 o 
  -6   5  13       62.58       51.20      4.86 o 
  -5   5  13      513.40      461.99     15.50 o 
  -4   5  13      136.92      146.50      7.37 o 
  -3   5  13      542.31      518.12     11.38 o 
  -2   5  13      249.41      240.87      6.69 o 
  -1   5  13      641.95      643.61     13.24 o 
   0   5  13      299.68      285.58      7.26 o 
   1   5  13     1024.94      927.80     26.42 o 
   2   5  13      539.66      532.04     17.38 o 
   3   5  13      445.16      447.42     15.50 o 
   4   5  13      165.92      168.86      8.64 o 
   5   5  13       63.14       61.14      5.39 o 
   6   5  13       98.86      108.22      7.00 o 
   7   5  13        0.04       -0.37      2.54 o 
   8   5  13       16.33       14.06      3.72 o 
  -6   6  13        3.64        4.29      3.01 o 
  -5   6  13       76.90       59.67      5.22 o 
  -4   6  13        0.90        2.14      2.34 o 
  -3   6  13       16.65       14.88      2.19 o 
  -2   6  13      125.93      125.69      5.29 o 
  -1   6  13       21.67       21.12      2.28 o 
   0   6  13       48.31       51.16      3.03 o 
   1   6  13      140.00      133.03      4.75 o 
   2   6  13      139.96      139.30      7.84 o 
   3   6  13       20.20       15.84      3.31 o 
   4   6  13       59.62       58.70      5.22 o 
   5   6  13      104.60       87.13      6.46 o 
   6   6  13        5.52        8.91      3.11 o 
   7   6  13       33.14       36.33      4.92 o 
   8   6  13        8.95       13.23      3.72 o 
  -6   7  13       68.22       67.20      5.76 o 
  -5   7  13      100.58      115.66      7.27 o 
  -4   7  13      255.17      234.56     10.31 o 
  -3   7  13      175.94      158.62      8.04 o 
  -2   7  13      139.79      153.84      6.30 o 
  -1   7  13      140.81      130.14      5.02 o 
   0   7  13      117.24      131.50      5.02 o 
   1   7  13      514.48      492.44     11.14 o 
   2   7  13        1.17        0.59      1.20 o 
   3   7  13      275.65      252.94     11.35 o 
   4   7  13       39.42       55.89      5.76 o 
   5   7  13       44.87       41.99      5.12 o 
   6   7  13        0.66        2.08      2.68 o 
   7   7  13        0.02       -2.54      2.54 o 
  -5   8  13        1.50        1.98      3.05 o 
  -4   8  13       10.19       12.12      3.52 o 
  -3   8  13        4.16        2.34      2.58 o 
  -2   8  13      100.83      111.15      4.89 o 
  -1   8  13       36.51       40.89      3.28 o 
   0   8  13      184.53      173.40      5.99 o 
   1   8  13       87.68       97.57      4.48 o 
   2   8  13      135.33      119.08      3.89 o 
   3   8  13       40.02       41.52      5.12 o 
   4   8  13      160.41      152.29      8.91 o 
   5   8  13        6.67        3.15      2.95 o 
   6   8  13        0.14        1.31      3.01 o 
  -3   9  13       34.94       37.03      4.82 o 
  -2   9  13      156.75      143.78      5.78 o 
  -1   9  13       25.44       37.21      3.33 o 
   0   9  13       49.53       53.13      3.70 o 
   1   9  13        0.08        1.25      1.48 o 
   2   9  13        5.52        2.92      1.58 o 
   3   9  13       16.95       18.66      2.86 o 
   4   9  13        0.18       -2.31      2.31 o 
   5   9  13        7.50        5.56      3.45 o 
  -1  10  13       32.29       38.52      3.54 o 
   0  10  13       20.51       20.93      2.89 o 
   1  10  13       64.83       63.10      3.33 o 
   2  10  13      114.10      117.03      4.33 o 
   3  10  13       35.75       32.71      3.58 o 
  -3  -5  14       89.55      102.03      8.37 o 
  -2  -5  14       24.61       17.38      4.89 o 
  -1  -5  14      190.43      200.17     11.38 o 
   0  -5  14        2.07        0.97      3.78 o 
   1  -5  14       43.07       39.55      6.03 o 
   2  -5  14       31.70       35.36      5.49 o 
   3  -5  14       23.60       17.24      4.62 o 
  -4  -4  14       18.29       20.36      4.86 o 
  -3  -4  14        1.20       -1.04      3.25 o 
  -2  -4  14        0.34        2.14      3.52 o 
  -1  -4  14        3.70        2.38      3.42 o 
   0  -4  14       12.91       19.56      4.45 o 
   1  -4  14       42.13       49.32      5.99 o 
   2  -4  14        0.49        0.13      3.35 o 
   3  -4  14       26.23       35.13      5.42 o 
   4  -4  14        1.40        4.05      3.48 o 
   5  -4  14       14.94       16.27      4.75 o 
  -4  -3  14      145.61      161.20      9.28 o 
  -3  -3  14       75.96       67.91      6.53 o 
  -2  -3  14      143.22      135.31      8.57 o 
  -1  -3  14      283.62      263.29     11.99 o 
   0  -3  14       19.97       17.85      4.42 o 
   1  -3  14      135.89      125.60      8.27 o 
   2  -3  14       17.37       20.36      4.29 o 
   3  -3  14       69.13       57.39      6.16 o 
   4  -3  14        9.15       10.01      3.78 o 
   5  -3  14        7.21        7.70      3.68 o 
   6  -3  14       13.33       12.89      4.35 o 
  -4  -2  14       12.10       14.26      4.15 o 
  -3  -2  14       13.60       10.45      3.31 o 
  -2  -2  14       54.93       54.04      5.52 o 
  -1  -2  14      300.84      319.65     13.13 o 
   0  -2  14      142.14      151.89      8.64 o 
   1  -2  14        3.67        9.34      3.18 o 
   2  -2  14       56.99       70.22      6.03 o 
   3  -2  14      165.53      160.06      9.07 o 
   4  -2  14      184.02      174.79      9.41 o 
   5  -2  14      141.25      148.91      8.84 o 
   6  -2  14        0.35        1.57      3.45 o 
  -7  -1  14       27.21       22.94      3.95 o 
  -6  -1  14       92.63      101.89      6.30 o 
  -4  -1  14      221.98      241.76     10.85 o 
  -3  -1  14       80.35       84.31      6.53 o 
  -1  -1  14       36.23       34.69      4.49 o 
   0  -1  14      185.15      176.26      9.24 o 
   1  -1  14       82.54       69.61      5.96 o 
   2  -1  14       43.14       39.61      4.92 o 
   3  -1  14       23.14       24.64      4.19 o 
   4  -1  14        2.76        2.08      2.61 o 
   5  -1  14        0.80        1.74      2.78 o 
   6  -1  14        4.53        0.39      2.01 o 
   7  -1  14       14.64        9.78      2.73 o 
  -7   0  14       37.05       42.76      5.16 o 
  -6   0  14       39.29       36.80      4.32 o 
  -5   0  14      156.70      154.63      7.47 o 
  -4   0  14       27.57       22.47      4.05 o 
  -3   0  14      240.31      226.02     10.08 o 
  -2   0  14      545.46      514.76     17.35 o 
  -1   0  14      462.43      482.88     16.51 o 
   0   0  14      241.26      269.08     11.22 o 
   1   0  14      316.17      317.47     12.56 o 
   2   0  14      358.25      380.92     14.33 o 
   3   0  14      150.98      194.21      9.58 o 
   4   0  14      153.64      149.04      8.20 o 
   5   0  14      122.16      123.16      7.50 o 
   6   0  14      123.81      124.62      9.83 o 
   7   0  14       59.47       57.35      4.17 o 
  -7   1  14      117.44      119.01      7.23 o 
  -6   1  14       48.37       48.95      4.62 o 
  -5   1  14       77.95       75.81      5.16 o 
  -4   1  14       81.79       82.34      3.80 o 
  -3   1  14      160.19      172.11      8.37 o 
  -2   1  14      266.63      262.45     11.02 o 
  -1   1  14        4.25        1.98      2.51 o 
   0   1  14      125.14      124.23      7.27 o 
   1   1  14        0.05        0.87      2.21 o 
   2   1  14       82.01       71.79      5.52 o 
   3   1  14        4.36        6.03      2.78 o 
   4   1  14        0.23        1.71      2.51 o 
   5   1  14       52.61       50.97      3.59 o 
   6   1  14       40.29       41.84      7.28 o 
   7   1  14        1.33        0.62      2.13 o 
   8   1  14        0.13       -1.27      3.08 o 
  -7   2  14       50.60       54.28      5.06 o 
  -6   2  14      114.30      117.16      6.76 o 
  -5   2  14      142.63      117.46      6.40 o 
  -4   2  14      315.37      316.30     11.12 o 
  -3   2  14      392.69      403.84      9.39 o 
  -2   2  14      704.75      740.15     22.13 o 
  -1   2  14     1041.61     1039.60     29.17 o 
   0   2  14      868.19      898.50     25.98 o 
   1   2  14      637.89      607.31     19.32 o 
   2   2  14      494.20      496.85     16.68 o 
   3   2  14      464.97      427.40     15.07 o 
   4   2  14      267.64      251.19      7.35 o 
   5   2  14        7.39        8.32      3.87 o 
   6   2  14       29.20       36.46      3.24 o 
   7   2  14       29.60       24.90      3.23 o 
   8   2  14       20.54       28.60      4.69 o 
  -7   3  14       54.02       62.28      5.59 o 
  -6   3  14       12.46       11.02      3.15 o 
  -5   3  14      111.80      108.66      6.23 o 
  -4   3  14       19.64       21.63      3.18 o 
  -3   3  14      192.72      181.68      5.75 o 
  -2   3  14       29.57       30.41      2.51 o 
  -1   3  14        0.09       -1.21      2.01 o 
   0   3  14        6.99        4.49      2.81 o 
   1   3  14       33.49       51.33      5.16 o 
   2   3  14        0.10       -1.84      1.84 o 
   3   3  14       57.29       55.45      5.12 o 
   4   3  14        4.25        2.68      2.31 o 
   5   3  14       11.27        6.90      3.01 o 
   6   3  14        9.51        6.19      2.85 o 
   7   3  14       47.65       54.21      5.56 o 
   8   3  14        0.52        4.12      3.18 o 
  -7   4  14       80.36       92.79      6.73 o 
  -6   4  14      178.37      170.54      8.64 o 
  -5   4  14       84.24      101.79      6.40 o 
  -4   4  14      374.97      363.81     12.69 o 
  -3   4  14      297.88      293.81      7.76 o 
  -2   4  14      369.39      382.06      9.10 o 
  -1   4  14      425.18      395.62     13.90 o 
   0   4  14      475.27      417.15     14.47 o 
   1   4  14     1342.93     1256.89     34.05 o 
   2   4  14     1252.09     1170.06     32.28 o 
   3   4  14      266.35      263.26     11.05 o 
   4   4  14       61.29       56.22      5.06 o 
   5   4  14       81.64       96.64      6.60 o 
   6   4  14        1.41       -2.21      2.21 o 
   7   4  14        2.56        5.63      3.05 o 
   8   4  14        1.49       -0.64      3.15 o 
  -6   5  14       21.88       26.08      4.19 o 
  -5   5  14        8.87       22.00      3.68 o 
  -4   5  14       21.91       16.64      3.21 o 
  -3   5  14        5.95        2.51      1.61 o 
  -2   5  14        6.52        5.05      4.74 o 
  -1   5  14       29.67       35.88      2.72 o 
   0   5  14       49.76       50.56      4.72 o 
   1   5  14        1.16       -0.13      2.24 o 
   2   5  14      265.60      263.66     11.25 o 
   3   5  14       56.74       53.91      4.89 o 
   4   5  14       75.72       76.08      5.96 o 
   5   5  14       38.70       45.47      4.92 o 
   6   5  14       34.67       30.34      4.39 o 
   7   5  14       28.30       32.45      4.79 o 
   8   5  14       54.62       66.27      6.33 o 
  -6   6  14       70.09       73.77      6.16 o 
  -5   6  14      135.33      139.70      7.90 o 
  -4   6  14      148.20      154.33      7.94 o 
  -3   6  14       30.45       40.78      4.15 o 
  -2   6  14      280.76      294.77      8.51 o 
  -1   6  14      147.47      156.94      5.41 o 
   0   6  14      244.65      237.81      6.78 o 
   1   6  14       91.98       90.14      6.30 o 
   2   6  14      198.41      193.27      9.51 o 
   3   6  14      199.61      200.37      9.88 o 
   4   6  14      306.24      309.13     12.82 o 
   5   6  14       18.22       25.88      4.25 o 
   6   6  14        0.04       -2.24      2.54 o 
   7   6  14        2.53        3.18      3.11 o 
  -5   7  14        0.53        0.60      2.75 o 
  -4   7  14        1.38        2.71      2.54 o 
  -3   7  14      152.55      148.77      7.87 o 
  -2   7  14        0.18       -0.52      1.62 o 
  -1   7  14       74.03       79.17      4.08 o 
   0   7  14       19.45       16.99      4.09 o 
   1   7  14       94.43       91.65      6.56 o 
   2   7  14      105.92      113.48      7.33 o 
   3   7  14       74.49       82.71      6.56 o 
   4   7  14      103.25      106.98      7.40 o 
   5   7  14      139.57      144.52      8.91 o 
   6   7  14       44.69       45.97      5.63 o 
   7   7  14        9.77       17.38      4.42 o 
  -4   8  14       22.97       30.74      4.65 o 
  -3   8  14       95.56       81.84      6.19 o 
  -2   8  14       51.12       47.17      5.49 o 
  -1   8  14       32.36       32.05      3.11 o 
   0   8  14        5.88        6.34      1.91 o 
   1   8  14       18.61       20.95      3.93 o 
   2   8  14        9.76       10.88      3.55 o 
   3   8  14        0.79       -0.40      2.68 o 
   4   8  14       26.04       23.24      4.42 o 
   5   8  14        0.50        3.18      2.98 o 
   6   8  14       41.08       43.97      5.59 o 
  -2   9  14       55.88       55.56      3.99 o 
  -1   9  14      121.73      129.20      6.01 o 
   0   9  14       13.06       17.01      2.66 o 
   1   9  14       54.82       59.08      3.21 o 
   2   9  14       24.19       20.53      4.19 o 
   3   9  14       87.89       90.44      7.37 o 
   4   9  14       60.62       66.77      6.53 o 
   1  10  14        0.06        0.37      3.05 o 
  -3  -4  15       12.01        9.21      4.35 o 
  -2  -4  15       59.59       71.36      7.27 o 
  -1  -4  15       62.87       52.97      6.70 o 
   0  -4  15       75.00       87.80      7.70 o 
   1  -4  15        8.43       10.55      4.02 o 
   2  -4  15       84.76       85.72      7.70 o 
   3  -4  15       17.20       15.67      4.62 o 
  -4  -3  15        0.02       -2.04      3.08 o 
  -3  -3  15       19.11       11.95      4.12 o 
  -2  -3  15        5.78        5.46      3.62 o 
  -1  -3  15      116.77      130.46      8.77 o 
   0  -3  15       51.27       62.05      6.63 o 
   1  -3  15       69.10       85.96      7.20 o 
   2  -3  15       47.98       67.47      6.66 o 
   3  -3  15       20.89       26.22      4.99 o 
   4  -3  15      120.33      132.83      9.01 o 
   5  -3  15       10.20        3.05      3.65 o 
  -4  -2  15       41.52       35.09      5.12 o 
  -3  -2  15       51.87       52.34      6.06 o 
  -2  -2  15       13.49       10.28      3.82 o 
  -1  -2  15      150.79      146.36      9.01 o 
   0  -2  15       46.61       44.47      5.36 o 
   1  -2  15       26.46       16.44      4.22 o 
   2  -2  15       70.08       49.69      5.66 o 
   3  -2  15        1.67        3.01      3.11 o 
   4  -2  15       42.79       50.03      5.96 o 
   5  -2  15        0.82        4.29      3.85 o 
  -4  -1  15      118.92      112.01      7.87 o 
  -3  -1  15      146.31      155.60      8.87 o 
  -2  -1  15       39.18       40.28      5.16 o 
  -1  -1  15      404.54      422.18     15.80 o 
   0  -1  15       97.37      108.83      7.50 o 
   1  -1  15      352.89      385.78     15.03 o 
   2  -1  15       55.51       56.22      5.93 o 
   3  -1  15      284.08      294.16     12.86 o 
   4  -1  15       67.07       72.33      6.16 o 
   5  -1  15      153.56      166.15      9.41 o 
   6  -1  15        8.13        8.20      2.47 o 
  -6   0  15       49.36       54.14      5.02 o 
  -4   0  15       43.92       44.84      5.09 o 
  -3   0  15       72.38       76.48      6.19 o 
  -2   0  15      153.02      146.30      8.34 o 
  -1   0  15       79.39       86.32      6.60 o 
   0   0  15       20.98       35.66      4.79 o 
   1   0  15       59.00       59.50      5.36 o 
   2   0  15        3.59        2.81      2.65 o 
   3   0  15      104.04       74.03      6.23 o 
   4   0  15        3.35       -0.37      2.85 o 
   5   0  15       14.95       21.13      4.12 o 
   6   0  15        2.79        0.22      2.03 o 
   7   0  15        6.73        5.83      3.20 o 
  -6   1  15      111.71      104.87      6.60 o 
  -5   1  15       59.12       47.01      4.35 o 
  -3   1  15      167.20      167.26      8.57 o 
  -2   1  15      487.88      485.26     16.71 o 
  -1   1  15      292.88      300.73     12.19 o 
   0   1  15      513.44      507.80     17.38 o 
   1   1  15      252.45      247.25     11.02 o 
   2   1  15      274.27      272.70     11.65 o 
   3   1  15      323.38      319.91     12.96 o 
   4   1  15       68.22       82.31      6.30 o 
   5   1  15      101.67      105.79      8.66 o 
   6   1  15        7.23        7.20      2.40 o 
   7   1  15       33.88       39.64      3.84 o 
  -6   2  15       63.46       62.42      5.39 o 
  -5   2  15        2.15        2.44      2.38 o 
  -3   2  15        0.04       -2.48      2.48 o 
  -2   2  15       30.61       26.55      4.02 o 
  -1   2  15       23.35       20.19      3.78 o 
   0   2  15       11.10       10.75      3.21 o 
   1   2  15        1.40       -1.27      2.01 o 
   2   2  15        0.72       -0.77      2.01 o 
   3   2  15        9.35       10.72      3.35 o 
   4   2  15       13.41       17.65      3.82 o 
   5   2  15        0.19       -0.57      2.41 o 
   6   2  15        6.10        8.61      3.35 o 
   7   2  15        5.24        0.47      2.91 o 
  -6   3  15      166.57      156.58      8.20 o 
  -5   3  15      244.49      250.13     10.35 o 
  -4   3  15      247.56      237.51      9.58 o 
  -3   3  15      228.28      219.56      9.81 o 
  -2   3  15      348.82      361.87     13.59 o 
  -1   3  15      490.72      472.91     16.21 o 
   0   3  15      391.86      405.67     14.77 o 
   1   3  15       94.37      101.49      6.70 o 
   2   3  15      419.71      400.61     14.83 o 
   3   3  15      112.54      112.38      7.33 o 
   4   3  15      101.63      102.30      6.83 o 
   5   3  15       12.48        9.51      3.25 o 
   6   3  15        9.93        9.34      3.38 o 
   7   3  15        1.92        0.20      2.75 o 
  -6   4  15        1.55       -0.17      2.71 o 
  -5   4  15        0.01        0.60      2.21 o 
  -4   4  15       11.16       17.51      3.18 o 
  -3   4  15       19.79       22.42      3.43 o 
  -2   4  15       18.67        9.58      2.81 o 
  -1   4  15       55.69       50.73      5.09 o 
   0   4  15       52.70       54.11      5.09 o 
   1   4  15      320.55      303.77     12.26 o 
   2   4  15      102.77      108.73      7.00 o 
   3   4  15      170.39      182.86      9.14 o 
   4   4  15       39.88       48.82      5.32 o 
   5   4  15       40.63       43.73      5.12 o 
   6   4  15       83.77       91.75      6.86 o 
   7   4  15        4.08        5.42      3.31 o 
  -5   5  15      142.15      145.19      8.00 o 
  -4   5  15      153.19      148.27      7.67 o 
  -3   5  15      422.35      410.78     10.58 o 
  -2   5  15      128.42      132.52      5.01 o 
  -1   5  15      302.04      298.22     12.12 o 
   0   5  15      208.17      192.07      9.38 o 
   1   5  15      131.83      135.78      7.87 o 
   2   5  15      124.09      129.32      7.77 o 
   3   5  15        0.24       -1.91      2.01 o 
   4   5  15       44.38       48.69      5.12 o 
   5   5  15       18.41       20.06      4.12 o 
   6   5  15        2.55        4.49      3.11 o 
   7   5  15        1.95        0.27      2.81 o 
  -5   6  15        0.06       -1.10      2.54 o 
  -4   6  15       31.66       27.29      4.05 o 
  -3   6  15       51.11       52.20      5.12 o 
  -2   6  15       31.83       39.57      5.71 o 
  -1   6  15       80.09       80.30      6.09 o 
   0   6  15      112.06      113.78      7.13 o 
   1   6  15       88.75       92.75      6.50 o 
   2   6  15      121.47      114.92      7.33 o 
   3   6  15      592.30      553.07     19.05 o 
   4   6  15      204.17      198.93     10.25 o 
   5   6  15      225.74      231.51     11.28 o 
   6   6  15       27.35       36.16      5.16 o 
  -4   7  15      183.15      209.55      9.98 o 
  -3   7  15       35.39       42.63      4.72 o 
  -2   7  15      105.46       95.47      4.60 o 
  -1   7  15      198.68      202.76      6.63 o 
   0   7  15        7.60        4.89      2.81 o 
   1   7  15       48.35       44.07      5.16 o 
   2   7  15        2.94        4.35      2.75 o 
   3   7  15       27.27       29.10      4.72 o 
   4   7  15        0.17       -2.61      2.61 o 
   5   7  15        0.01        2.44      2.81 o 
   6   7  15        0.27       -2.98      2.98 o 
  -3   8  15       40.80       49.36      5.52 o 
  -2   8  15       72.03       65.22      4.18 o 
  -1   8  15       32.96       37.16      4.99 o 
   0   8  15      104.61      110.70      7.67 o 
   1   8  15       67.90       78.86      6.56 o 
   2   8  15      125.54      113.65      7.94 o 
   3   8  15       64.84       80.06      6.90 o 
   4   8  15       62.44       68.51      6.56 o 
   5   8  15      257.39      258.34     12.66 o 
  -1   9  15        0.30       -1.33      1.88 o 
   0   9  15       15.35       11.36      2.50 o 
   1   9  15        5.23        2.18      3.55 o 
   2   9  15        0.01        2.21      3.42 o 
   3   9  15        0.07        0.84      3.21 o 
  -3  -3  16       58.05       72.83      7.57 o 
  -2  -3  16        5.38        6.56      4.09 o 
  -1  -3  16      157.46      152.66      9.84 o 
   0  -3  16        4.98        0.60      3.72 o 
   1  -3  16       56.50       61.95      7.00 o 
   2  -3  16        1.01        0.40      3.65 o 
   3  -3  16       37.48       39.48      5.96 o 
  -4  -2  16      121.86      137.92      9.14 o 
  -3  -2  16       17.13       16.04      4.55 o 
  -2  -2  16       66.65       63.22      6.56 o 
  -1  -2  16       23.69       27.79      4.92 o 
   0  -2  16      337.37      370.11     15.50 o 
   1  -2  16       42.31       42.76      5.86 o 
   2  -2  16      153.33      150.18      9.34 o 
   3  -2  16       44.16       64.29      6.66 o 
   4  -2  16      130.78      138.02      9.28 o 
  -4  -1  16       36.90       39.81      5.63 o 
  -3  -1  16        3.66        2.44      3.21 o 
  -2  -1  16       90.75      108.26      7.73 o 
  -1  -1  16       58.80       62.28      6.46 o 
   0  -1  16       62.67       62.88      6.43 o 
   1  -1  16        5.71        2.28      3.25 o 
   2  -1  16        0.41       -2.75      2.75 o 
   3  -1  16       24.29       19.99      4.55 o 
   4  -1  16        5.96        9.54      3.58 o 
   5  -1  16        7.24        6.33      3.58 o 
  -2   0  16      173.39      185.07      9.78 o 
  -1   0  16      235.56      228.63     11.02 o 
   0   0  16      225.23      227.33     10.92 o 
   1   0  16       97.80      101.66      7.37 o 
   2   0  16      253.64      236.74     11.18 o 
   3   0  16       81.75       86.79      6.86 o 
   4   0  16      214.01      232.92     11.28 o 
   5   0  16       22.86       30.87      5.02 o 
   6   0  16       58.53       71.87      4.68 o 
  -3   1  16        2.96        2.98      2.98 o 
  -2   1  16       24.50       19.09      3.92 o 
  -1   1  16        0.36       -1.47      2.18 o 
   0   1  16       21.59       20.02      3.75 o 
   1   1  16       28.37       31.48      4.55 o 
   2   1  16       14.11        5.46      2.75 o 
   3   1  16       22.18       24.24      4.35 o 
   4   1  16        6.53       10.58      3.31 o 
   5   1  16       46.67       50.97      3.94 o 
   6   1  16        7.41        2.16      3.82 o 
  -3   2  16      324.41      342.72     13.46 o 
  -2   2  16      275.25      280.87     11.89 o 
  -1   2  16      407.90      412.40     15.27 o 
   0   2  16      195.68      215.01     10.35 o 
   1   2  16      337.40      337.49     13.56 o 
   2   2  16       22.10       22.54      3.95 o 
   3   2  16      208.81      224.21     10.85 o 
   4   2  16       79.60       80.66      6.63 o 
   5   2  16      103.83      102.80      7.33 o 
   6   2  16       81.93       91.35      7.13 o 
  -3   3  16       34.22       46.31      5.29 o 
  -2   3  16       31.17       32.25      4.45 o 
  -1   3  16        4.77        2.31      2.85 o 
   0   3  16       51.64       45.94      4.99 o 
   1   3  16       48.79       53.61      5.49 o 
   2   3  16       34.63       41.86      5.12 o 
   3   3  16       95.42       98.11      7.20 o 
   4   3  16       46.30       47.15      5.52 o 
   5   3  16       58.94       73.63      6.40 o 
   6   3  16       24.02       22.80      4.45 o 
  -5   4  16       97.81       95.93      6.53 o 
  -3   4  16      212.78      210.82      9.94 o 
  -2   4  16      114.57      113.41      7.10 o 
  -1   4  16      164.25      141.41      7.94 o 
   0   4  16      174.60      169.90      8.97 o 
   1   4  16       25.51       35.69      4.59 o 
   2   4  16       21.47       19.05      3.75 o 
   3   4  16      155.14      168.60      9.14 o 
   4   4  16       10.64        6.56      3.21 o 
   5   4  16       41.37       50.76      5.69 o 
   6   4  16        7.35        0.07      3.01 o 
  -4   5  16       12.88        7.43      3.08 o 
  -2   5  16       84.97       78.66      5.99 o 
  -1   5  16       29.52       26.12      4.12 o 
   0   5  16      201.58      207.81     10.15 o 
   1   5  16      127.22      122.09      7.73 o 
   2   5  16      171.10      190.46      9.91 o 
   3   5  16       60.12       58.50      5.76 o 
   5   5  16       22.61       28.50      4.69 o 
   6   5  16       99.94      119.81      8.40 o 
  -4   6  16      152.56      158.08      8.57 o 
  -3   6  16      100.79       88.90      6.30 o 
  -2   6  16      109.43      110.33      7.30 o 
  -1   6  16       44.63       35.53      4.62 o 
   0   6  16       72.90       73.67      6.09 o 
   1   6  16        5.18        4.55      3.05 o 
   2   6  16       43.59       50.26      5.59 o 
   3   6  16       43.34       38.74      5.09 o 
   4   6  16        8.95        4.15      3.18 o 
   5   6  16       30.11       39.75      5.46 o 
  -3   7  16      197.70      221.64     10.35 o 
  -2   7  16       53.10       45.74      5.59 o 
  -1   7  16      204.99      206.63     10.48 o 
   0   7  16      124.54      114.92      7.77 o 
   1   7  16      165.23      160.26      9.28 o 
   2   7  16      164.65      159.12      9.34 o 
   3   7  16      106.38      105.91      7.77 o 
   4   7  16       56.34       47.62      5.63 o 
   5   7  16       42.50       49.59      5.89 o 
  -1   8  16       30.93       26.96      4.92 o 
   0   8  16       21.31       22.90      4.65 o 
   1   8  16        0.72       -2.14      2.31 o 
   2   8  16        0.14       -0.77      2.91 o 
   3   8  16        0.01        1.41      3.15 o 
  -2  -2  17       19.05       32.28      5.73 o 
  -1  -2  17       50.67       44.77      6.09 o 
   0  -2  17       44.74       45.87      6.09 o 
   1  -2  17        1.80       -0.64      3.15 o 
   2  -2  17       16.64       11.79      4.42 o 
  -3  -1  17      109.98      120.04      8.40 o 
  -2  -1  17       94.26       97.44      7.67 o 
  -1  -1  17      243.70      278.13     13.09 o 
   0  -1  17       46.46       46.31      6.06 o 
   1  -1  17      222.35      258.37     12.56 o 
   2  -1  17       19.91       19.82      4.65 o 
   3  -1  17       75.54       80.13      7.27 o 
  -3   0  17       35.78       38.21      5.42 o 
  -2   0  17        6.82        9.44      4.02 o 
  -1   0  17      101.00      105.18      7.73 o 
   0   0  17        0.26       -1.00      2.98 o 
   1   0  17       29.50       33.59      5.39 o 
   2   0  17       62.70       70.69      6.33 o 
   3   0  17        0.24        0.23      2.85 o 
   4   0  17        7.75        5.76      3.48 o 
  -3   1  17       46.19       53.94      5.99 o 
  -2   1  17      250.03      260.48     11.89 o 
  -1   1  17       49.02       46.68      5.49 o 
   0   1  17      258.39      260.95     12.02 o 
   1   1  17      168.17      168.16      9.28 o 
   2   1  17       64.86       73.26      6.26 o 
   3   1  17      112.89      110.06      7.94 o 
   4   1  17       44.32       53.71      5.96 o 
   5   1  17       64.66       68.95      6.53 o 
  -3   2  17        2.97       -1.21      3.01 o 
  -2   2  17       11.63       10.21      3.52 o 
  -1   2  17       51.26       59.00      5.76 o 
   0   2  17       66.23       70.39      6.19 o 
   1   2  17        8.82        8.77      3.55 o 
   2   2  17       85.31       86.39      6.90 o 
   3   2  17        2.64        0.33      2.88 o 
   4   2  17      119.99      121.05      8.20 o 
   5   2  17       17.39       12.09      4.19 o 
  -3   3  17      229.04      241.19     11.18 o 
  -2   3  17      349.97      367.23     14.53 o 
  -1   3  17       25.46       21.06      4.22 o 
   0   3  17      203.86      208.78     10.51 o 
   1   3  17       37.50       37.47      5.22 o 
   2   3  17      148.74      173.25      9.74 o 
   3   3  17       49.34       45.17      5.46 o 
   4   3  17       50.53       57.39      6.30 o 
   5   3  17        0.48        0.27      2.61 o 
  -2   4  17       33.29       31.61      4.79 o 
  -1   4  17      122.12      123.83      7.77 o 
   0   4  17       58.91       58.10      5.93 o 
   1   4  17      234.96      225.59     10.78 o 
   2   4  17       60.34       60.21      5.93 o 
   3   4  17      104.48       99.82      7.37 o 
   4   4  17       49.48       56.59      6.19 o 
   5   4  17        7.91        9.61      3.75 o 
  -2   5  17       43.59       32.25      4.79 o 
  -1   5  17      129.24      145.49      8.57 o 
   0   5  17       74.20       67.71      6.13 o 
   1   5  17       26.75       26.96      4.65 o 
   2   5  17       30.51       27.99      4.69 o 
   3   5  17        2.31        1.67      2.81 o 
   4   5  17       12.30       16.11      4.09 o 
   5   5  17        0.27       -1.14      2.51 o 
  -2   6  17      190.78      205.09     10.51 o 
  -1   6  17      116.12       99.58      7.27 o 
   0   6  17       94.67       94.36      7.20 o 
   1   6  17      167.18      148.47      9.04 o 
   2   6  17       65.01       65.56      6.63 o 
   3   6  17       49.90       61.85      6.40 o 
   4   6  17       22.52       23.20      4.82 o 
  -1   7  17       24.34       23.64      4.72 o 
   0   7  17        5.14       -1.21      3.11 o 
   1   7  17       36.21       40.22      5.56 o 
   2   7  17        9.67       14.70      4.19 o 
   3   7  17        0.06       -2.21      2.85 o 
  -1   0  18      170.01      183.63     10.41 o 
   0   0  18      148.64      172.48     10.05 o 
   1   0  18       39.61       34.72      5.46 o 
   2   0  18      143.61      147.40      9.44 o 
  -2   1  18        2.81        5.36      3.68 o 
  -1   1  18      101.04      112.07      8.07 o 
   0   1  18        9.30       15.97      4.25 o 
   1   1  18      144.38      171.48     10.05 o 
   2   1  18       14.75       19.92      4.86 o 
   3   1  18       49.61       51.93      6.26 o 
  -2   2  18       53.20       56.42      6.26 o 
  -1   2  18      125.28      136.22      8.77 o 
   0   2  18        9.88        6.46      3.38 o 
   1   2  18      289.52      313.79     13.96 o 
   2   2  18       48.84       58.83      6.60 o 
   3   2  18       31.11       38.71      5.49 o 
  -2   3  18      203.51      241.83     11.95 o 
  -1   3  18       60.30       70.82      6.60 o 
   0   3  18      107.72      119.27      8.34 o 
   1   3  18       91.61       83.41      7.30 o 
   2   3  18      102.39      116.56      8.37 o 
   3   3  18      121.38      140.60      9.17 o 
  -2   4  18      228.45      253.55     12.12 o 
  -1   4  18       64.55       60.94      6.33 o 
   0   4  18       20.97       24.18      4.55 o 
   1   4  18       51.56       55.42      6.13 o 
   2   4  18        3.51       -0.67      3.25 o 
   3   4  18       44.71       39.01      5.63 o 
  -1   5  18      168.59      172.45      9.88 o 
   0   5  18      257.27      284.99     13.06 o 
   1   5  18       31.01       23.87      4.65 o 
   2   5  18      218.92      234.53     11.95 o 
   3   5  18       79.65       79.89      7.27 o 
   1   6  18        0.15       -0.20      3.01 o 
                                                 
